# Supplementary material for: The World (of Warcraft) through the eyes of an expert
Source: PeerJ. 2017 Sep 29;5:e3783. doi: 10.7717/peerj.3783 (PMC5624293; doi:10.7717/peerj.3783)
Supplement: Supplemental Information 1 [file peerj-05-3783-s001.xlsx]

## Sheet: Data_Marzouki&al_PeerJ
0	subject	nbtrial	video	Complexity	Expertise	time_diff	diam_pup	tps_debut	tps_fin	duration	x	y	fix_num	periode	zone
1963	s13	3	S3V5	s	expert	0	3384	25548478	25549286	809	808.1	439.6	1	0	5
1964	s13	3	S3V5	s	expert	832	2585	25549310	25549552	243	827.1	423.8	2	500	5
1965	s13	3	S3V5	s	expert	1142	2626	25549620	25549798	179	111.3	45.8	3	1000	1
1966	s13	3	S3V5	s	expert	1343	2586	25549821	25550126	306	173	67.3	4	1000	1
1967	s13	3	S3V5	s	expert	1658	2582	25550136	25550319	184	174.8	59.7	5	1500	1
1968	s13	3	S3V5	s	expert	1905	2732	25550383	25550762	380	957.6	264.8	6	1500	2
1969	s13	3	S3V5	s	expert	2354	2856	25550832	25550989	158	140	88	7	2000	1
1970	s13	3	S3V5	s	expert	2537	2829	25551015	25551526	512	165.4	57	8	2500	1
1971	s13	3	S3V5	s	expert	3056	2917	25551534	25551688	155	179.9	50.3	9	3000	1
1972	s13	3	S3V5	s	expert	3222	3091	25551700	25552136	437	175.1	60.3	10	3000	1
1973	s13	3	S3V5	s	expert	3670	3181	25552148	25552860	713	209.9	59	11	3500	1
1974	s13	3	S3V5	s	expert	4443	3265	25552921	25553411	491	854.9	330.9	12	4000	5
1975	s13	3	S3V5	s	expert	4993	3189	25553471	25553616	146	1396.4	244.8	13	4500	3
1976	s13	3	S3V5	s	expert	5164	3178	25553642	25554061	420	1302	234.2	14	5000	3
1977	s13	3	S3V5	s	expert	5597	3121	25554075	25554359	285	1303.3	261	15	5500	3
1978	s13	3	S3V5	s	expert	5936	3252	25554414	25554596	183	806.6	238.5	16	5500	2
1979	s13	3	S3V5	s	expert	6160	3081	25554638	25555098	461	798.4	147	17	6000	2
1980	s13	3	S3V5	s	expert	6683	3145	25555161	25555543	383	327	229.9	18	6500	1
1981	s13	3	S3V5	s	expert	7135	3350	25555613	25555899	287	765.9	805.4	19	7000	8
1982	s13	3	S3V5	s	expert	7439	3431	25555917	25556251	335	794.8	831.6	20	7000	8
1983	s13	3	S3V5	s	expert	8788	3204	25557266	25558843	1578	775.9	208	21	8500	2
1984	s13	3	S3V5	s	expert	10433	3161	25558911	25559312	402	118.5	57.3	22	10000	1
1985	s13	3	S3V5	s	expert	10904	3316	25559382	25559582	201	674.2	830.5	23	10500	8
1986	s13	3	S3V5	s	expert	11138	3197	25559616	25559781	166	752	863.6	24	11000	8
1987	s13	3	S3V5	s	expert	11329	3179	25559807	25560308	502	774.1	823.5	25	11000	8
1988	s13	3	S3V5	s	expert	11880	3243	25560358	25560525	168	1197	698.6	26	11500	9
1989	s13	3	S3V5	s	expert	12073	3253	25560551	25560720	170	1234.8	662.5	27	12000	9
1990	s13	3	S3V5	s	expert	12299	3325	25560777	25560884	108	804.5	764.9	28	12000	8
1991	s13	3	S3V5	s	expert	12471	2990	25560949	25561235	287	1497.2	55.6	29	12000	3
1992	s13	3	S3V5	s	expert	12838	3342	25561316	25561583	268	519	796.7	30	12500	7
1993	s13	3	S3V5	s	expert	13163	3284	25561641	25562092	452	183.8	665.5	31	13000	7
1994	s13	3	S3V5	s	expert	13627	3329	25562105	25562551	447	201	647.4	32	13500	7
1995	s13	3	S3V5	s	expert	14086	3294	25562564	25562821	258	219.4	647.9	33	14000	7
1996	s13	3	S3V5	s	expert	14383	3231	25562861	25563207	347	88.6	640	34	14000	7
1997	s13	3	S3V5	s	expert	14753	3269	25563231	25563452	222	138	685.9	35	14500	7
1998	s13	4	S4V8	c	expert	0	2731	25589563	25589923	361	830	340.3	1	0	5
1999	s13	4	S4V8	c	expert	388	1894	25589951	25590854	904	840.1	471.8	2	0	5
2000	s13	4	S4V8	c	expert	1344	1169	25590907	25591131	225	556	107.1	3	1000	2
2001	s13	4	S4V8	c	expert	1592	1164	25591155	25591485	331	465.9	75	4	1500	1
2002	s13	4	S4V8	c	expert	1936	1481	25591499	25591797	299	500.6	106.4	5	1500	1
2003	s13	4	S4V8	c	expert	2261	1718	25591824	25592451	628	368.1	83.7	6	2000	1
2004	s13	4	S4V8	c	expert	2908	1846	25592471	25592703	233	425.8	68.8	7	2500	1
2005	s13	4	S4V8	c	expert	3155	1958	25592718	25593247	530	388.4	56.4	8	3000	1
2006	s13	4	S4V8	c	expert	3697	1972	25593260	25593435	176	418	57	9	3500	1
2007	s13	4	S4V8	c	expert	3922	1882	25593485	25594042	558	859	124.8	10	3500	2
2008	s13	4	S4V8	c	expert	4508	1831	25594071	25594332	262	783.5	16.7	11	4500	2
2009	s13	4	S4V8	c	expert	5277	2351	25594840	25595346	507	853.1	242.9	12	5000	2
2010	s13	4	S4V8	c	expert	5828	2048	25595391	25595758	368	841.3	130	13	5500	2
2011	s13	4	S4V8	c	expert	6272	2135	25595835	25595980	146	1413.3	730.2	14	6000	9
2012	s13	4	S4V8	c	expert	6436	2026	25595999	25596149	151	1400.5	707.9	15	6000	9
2013	s13	4	S4V8	c	expert	6597	1705	25596160	25596325	166	1378.2	733.5	16	6500	9
2014	s13	4	S4V8	c	expert	6785	1683	25596348	25596795	448	1468.2	739.2	17	6500	9
2015	s13	4	S4V8	c	expert	7245	1956	25596808	25597206	399	1489.5	725.7	18	7000	9
2016	s13	4	S4V8	c	expert	7716	1835	25597279	25597838	560	1531.1	15.6	19	7500	3
2017	s13	4	S4V8	c	expert	8300	1977	25597863	25598173	311	1565.9	94.9	20	8000	3
2018	s13	4	S4V8	c	expert	8677	2005	25598240	25598720	481	848.9	302	21	8500	5
2019	s13	4	S4V8	c	expert	9204	1597	25598767	25598910	144	511.6	59	22	9000	1
2020	s13	4	S4V8	c	expert	9371	1643	25598934	25599073	140	429.3	70	23	9000	1
2021	s13	4	S4V8	c	expert	9532	1711	25599095	25599345	251	383	70	24	9500	1
2022	s13	4	S4V8	c	expert	9852	1904	25599415	25599662	248	434.8	795.8	25	9500	7
2023	s13	4	S4V8	c	expert	10132	1523	25599695	25600286	592	238.6	724	26	10000	7
2024	s13	4	S4V8	c	expert	10744	1581	25600307	25600399	93	322	723.1	27	10500	7
2025	s13	4	S4V8	c	expert	10887	1566	25600450	25600657	208	109	466.6	28	10500	4
2026	s13	4	S4V8	c	expert	11113	1544	25600676	25600898	223	85.6	468.7	29	11000	4
2027	s13	4	S4V8	c	expert	11357	1740	25600920	25601195	276	160	453.9	30	11000	4
2028	s13	4	S4V8	c	expert	11642	1949	25601205	25601764	560	148	447.9	31	11500	4
2029	s13	4	S4V8	c	expert	12304	1908	25601867	25601986	120	1405.6	514	32	12000	6
2030	s13	4	S4V8	c	expert	12484	1617	25602047	25602271	225	1402.3	240.7	33	12000	3
2031	s13	4	S4V8	c	expert	12738	1356	25602301	25602505	205	1615.9	281	34	12500	3
2032	s13	4	S4V8	c	expert	13011	1745	25602574	25602845	272	1101	841.7	35	13000	9
2033	s13	4	S4V8	c	expert	13358	1456	25602921	25603202	282	1538.3	169.3	36	13000	3
2034	s13	4	S4V8	c	expert	13697	1828	25603260	25603606	347	1599.9	727.5	37	13500	9
2035	s13	4	S4V8	c	expert	14112	1847	25603675	25604053	379	918.2	310.3	38	14000	5
2036	s13	4	S4V8	c	expert	14557	1878	25604120	25604313	194	654.9	892.6	39	14500	8
2037	s13	4	S4V8	c	expert	14766	1720	25604329	25604556	228	681	869.6	40	14500	8
2038	s13	4	S4V8	c	expert	15015	1546	25604578	25604811	234	722.2	939	41	15000	8
2039	s13	5	S4V5	s	expert	0	2971	25634440	25634730	291	831.8	420.2	1	0	5
2040	s13	5	S4V5	s	expert	346	2683	25634786	25635016	231	1242	226.1	2	0	3
2041	s13	5	S4V5	s	expert	630	2143	25635070	25635243	174	928.5	400.6	3	500	5
2042	s13	5	S4V5	s	expert	861	2002	25635301	25635511	211	1578	5.6	4	500	3
2043	s13	5	S4V5	s	expert	1740	2593	25636180	25636348	169	1308.2	38	5	1500	3
2044	s13	5	S4V5	s	expert	1914	2606	25636354	25636789	436	1337.7	38	6	1500	3
2045	s13	5	S4V5	s	expert	2437	2674	25636877	25637284	408	166.7	32.1	7	2000	1
2046	s13	5	S4V5	s	expert	2859	2836	25637299	25637968	670	190.6	26.4	8	2500	1
2047	s13	5	S4V5	s	expert	3592	3049	25638032	25638242	211	868.2	447	9	3500	5
2048	s13	5	S4V5	s	expert	3844	2851	25638284	25638682	399	855.7	354.9	10	3500	5
2049	s13	5	S4V5	s	expert	4311	2856	25638751	25639005	255	1450.3	684.9	11	4000	9
2050	s13	5	S4V5	s	expert	4606	2976	25639046	25639544	499	1295	806.4	12	4500	9
2051	s13	5	S4V5	s	expert	5165	3012	25639605	25639812	208	768.6	849.9	13	5000	8
2052	s13	5	S4V5	s	expert	5446	2773	25639886	25640085	200	133	103.9	14	5000	1
2053	s13	5	S4V5	s	expert	5672	2715	25640112	25640419	308	57.3	76.2	15	5500	1
2054	s13	5	S4V5	s	expert	6052	2941	25640492	25640727	236	266.5	759.5	16	6000	7
2055	s13	5	S4V5	s	expert	6315	2974	25640755	25641154	400	157.1	719.8	17	6000	7
2056	s13	5	S4V5	s	expert	6740	3052	25641180	25641385	206	104.5	703.4	18	6500	7
2057	s13	5	S4V5	s	expert	6966	3141	25641406	25641855	450	147.6	721.5	19	6500	7
2058	s13	5	S4V5	s	expert	7422	3131	25641862	25642287	426	168.1	725.2	20	7000	7
2059	s13	5	S4V5	s	expert	7869	3147	25642309	25642486	178	155.1	686.8	21	7500	7
2060	s13	5	S4V5	s	expert	8061	3144	25642501	25642690	190	125.5	683.8	22	8000	7
2061	s13	5	S4V5	s	expert	8264	3127	25642704	25643149	446	111.8	674.2	23	8000	7
2062	s13	5	S4V5	s	expert	8725	3144	25643165	25643460	296	147	680.1	24	8500	7
2063	s13	5	S4V5	s	expert	9045	3056	25643485	25644046	562	178.3	687.3	25	9000	7
2064	s13	5	S4V5	s	expert	9633	3047	25644073	25644436	364	278	708.5	26	9500	7
2065	s13	5	S4V5	s	expert	10037	2791	25644477	25645018	542	125.4	739.8	27	10000	7
2066	s13	5	S4V5	s	expert	10625	3004	25645065	25645391	327	651.4	867.3	28	10500	8
2067	s13	5	S4V5	s	expert	10976	2520	25645416	25645698	283	550.6	833.1	29	10500	8
2068	s13	5	S4V5	s	expert	11285	2272	25645725	25645925	201	708.3	888.4	30	11000	8
2069	s13	5	S4V5	s	expert	11542	2332	25645982	25646297	316	839.3	481.7	31	11500	5
2070	s13	5	S4V5	s	expert	11875	2505	25646315	25646413	99	863.6	509.6	32	11500	5
2071	s13	5	S4V5	s	expert	12044	2567	25646484	25646633	150	123.7	107.8	33	12000	1
2072	s13	5	S4V5	s	expert	12232	2642	25646672	25646879	208	192.4	48.2	34	12000	1
2073	s13	5	S4V5	s	expert	12539	2797	25646979	25647328	350	1229	899.9	35	12500	9
2074	s13	5	S4V5	s	expert	12918	2608	25647358	25647612	255	1298	842	36	12500	9
2075	s13	5	S4V5	s	expert	13207	2559	25647647	25648339	693	1587.2	751.7	37	13000	9
2076	s13	5	S4V5	s	expert	13967	2786	25648407	25648654	248	1001.4	844.1	38	13500	8
2077	s13	5	S4V5	s	expert	14245	2553	25648685	25649027	343	1220.5	822.6	39	14000	9
2078	s13	5	S4V5	s	expert	14640	2361	25649080	25649409	330	1608.9	766.7	40	14500	9
2079	s13	6	S2V8	c	expert	0	2760	25672670	25673451	782	863.6	465.8	1	0	5
2080	s13	6	S2V8	c	expert	835	1678	25673505	25673821	317	356	88.6	2	500	1
2081	s13	6	S2V8	c	expert	1171	1594	25673841	25674042	202	407	78	3	1000	1
2082	s13	6	S2V8	c	expert	1453	1687	25674123	25674328	206	1569.3	523.9	4	1000	6
2083	s13	6	S2V8	c	expert	1682	1815	25674352	25674629	278	1628.3	457.3	5	1500	6
2084	s13	6	S2V8	c	expert	1996	2057	25674666	25674909	244	1594.7	751.5	6	1500	9
2085	s13	6	S2V8	c	expert	2310	2340	25674980	25675542	563	886.1	433.7	7	2000	5
2086	s13	6	S2V8	c	expert	2899	2627	25675569	25676163	595	845.2	500.7	8	2500	5
2087	s13	6	S2V8	c	expert	3514	2666	25676184	25676673	490	859.3	475.6	9	3500	5
2088	s13	6	S2V8	c	expert	4063	2864	25676733	25677010	278	687.6	850.7	10	4000	8
2089	s13	6	S2V8	c	expert	4360	2581	25677030	25677300	271	653.9	891	11	4000	8
2090	s13	6	S2V8	c	expert	4665	2505	25677335	25677832	498	371.9	825.1	12	4500	7
2091	s13	6	S2V8	c	expert	5309	2246	25677979	25678116	138	193.7	27.1	13	5000	1
2092	s13	6	S2V8	c	expert	5479	2379	25678149	25678319	171	147.5	56.3	14	5000	1
2093	s13	6	S2V8	c	expert	5668	2450	25678338	25678798	461	189.8	34.4	15	5500	1
2094	s13	6	S2V8	c	expert	6135	2635	25678805	25679338	534	219.8	24	16	6000	1
2095	s13	6	S2V8	c	expert	6690	2832	25679360	25680155	796	179.7	17.7	17	6500	1
2096	s13	6	S2V8	c	expert	7511	2817	25680181	25680509	329	92.4	39	18	7500	1
2097	s13	6	S2V8	c	expert	7854	2825	25680524	25681284	761	60.5	61.9	19	7500	1
2098	s13	6	S2V8	c	expert	8675	2688	25681345	25682503	1159	859.3	427.7	20	8500	5
2099	s13	6	S2V8	c	expert	9897	2717	25682567	25682744	178	1572.6	465.2	21	9500	6
2100	s13	6	S2V8	c	expert	10102	2634	25682772	25682938	167	1587.3	392.3	22	10000	6
2101	s13	6	S2V8	c	expert	10336	2696	25683006	25683264	259	806.5	461.4	23	10000	5
2102	s13	6	S2V8	c	expert	10608	2836	25683278	25684489	1212	834.2	471.8	24	10500	5
2103	s13	6	S2V8	c	expert	11848	2603	25684518	25684939	422	763.2	392.4	25	11500	5
2104	s13	6	S2V8	c	expert	12313	2335	25684983	25685278	296	1101	203.2	26	12000	3
2105	s13	6	S2V8	c	expert	12663	2204	25685333	25685828	496	1597.4	290	27	12500	3
2106	s13	6	S2V8	c	expert	13180	2303	25685850	25686123	274	1587.4	239.1	28	13000	3
2107	s13	6	S2V8	c	expert	13474	2435	25686144	25686496	353	1595.7	276.3	29	13000	3
2108	s13	6	S2V8	c	expert	13895	2444	25686565	25687508	944	1582.9	733.8	30	13500	9
2109	s13	6	S2V8	c	expert	14893	2486	25687563	25687826	264	1606.2	338.4	31	14500	6
2110	s13	7	S3V3	s	expert	0	2653	25714653	25715205	553	870	475.6	1	0	5
2111	s13	7	S3V3	s	expert	569	1518	25715222	25715461	240	864.7	493.2	2	500	5
2112	s13	7	S3V3	s	expert	854	1518	25715507	25716325	819	489.1	291.2	3	500	1
2113	s13	7	S3V3	s	expert	1716	1927	25716369	25716986	618	902.3	243	4	1500	2
2114	s13	7	S3V3	s	expert	2395	1958	25717048	25717240	193	510.9	42.8	5	2000	1
2115	s13	7	S3V3	s	expert	2604	1862	25717257	25717613	357	515	73	6	2500	1
2116	s13	7	S3V3	s	expert	3049	2099	25717702	25717773	72	1546.5	616.4	7	3000	9
2117	s13	7	S3V3	s	expert	3166	2229	25717819	25717992	174	1553.7	738.5	8	3000	9
2118	s13	7	S3V3	s	expert	3387	2157	25718040	25718172	133	1385.4	855.3	9	3000	9
2119	s13	7	S3V3	s	expert	3552	2139	25718205	25718330	126	1459.4	905.9	10	3500	9
2120	s13	7	S3V3	s	expert	3690	2144	25718343	25718824	482	1424.9	902.3	11	3500	9
2121	s13	7	S3V3	s	expert	4198	2161	25718851	25719114	264	1343.4	835.8	12	4000	9
2122	s13	7	S3V3	s	expert	4505	2142	25719158	25719535	378	1094.8	844	13	4500	9
2123	s13	7	S3V3	s	expert	4907	2031	25719560	25719765	206	1038.2	911.1	14	4500	8
2124	s13	7	S3V3	s	expert	5130	2040	25719783	25719958	176	988.1	918.5	15	5000	8
2125	s13	7	S3V3	s	expert	5373	2025	25720026	25720402	377	319	821.5	16	5000	7
2126	s13	7	S3V3	s	expert	5789	1857	25720442	25720651	210	156	927.1	17	5500	7
2127	s13	7	S3V3	s	expert	6051	1964	25720704	25720935	232	72.2	605	18	6000	7
2128	s13	7	S3V3	s	expert	6305	2089	25720958	25721353	396	48.4	559.4	19	6000	4
2129	s13	7	S3V3	s	expert	6759	2176	25721412	25721683	272	273	191.4	20	6500	1
2130	s13	7	S3V3	s	expert	7108	1922	25721761	25722064	304	1553.1	56.7	21	7000	3
2131	s13	7	S3V3	s	expert	7445	1821	25722098	25722192	95	1624.6	9.9	22	7000	3
2132	s13	7	S3V3	s	expert	8308	2111	25722961	25723313	353	1664.1	17	23	8000	3
2133	s13	7	S3V3	s	expert	8717	2258	25723370	25723796	427	1550.8	227.9	24	8500	3
2134	s13	7	S3V3	s	expert	9168	2139	25723821	25724139	319	1428.6	241.2	25	9000	3
2135	s13	7	S3V3	s	expert	9533	1947	25724186	25724490	305	1203	311.3	26	9500	6
2136	s13	7	S3V3	s	expert	9918	1934	25724571	25725236	666	377.1	870.3	27	9500	7
2137	s13	7	S3V3	s	expert	10604	2026	25725257	25725507	251	379.3	920.6	28	10500	7
2138	s13	7	S3V3	s	expert	10915	1883	25725568	25726011	444	1259	833.3	29	10500	9
2139	s13	7	S3V3	s	expert	11389	1922	25726042	25726265	224	974.6	906.7	30	11000	8
2140	s13	7	S3V3	s	expert	11687	1970	25726340	25726779	440	514.5	208.2	31	11500	1
2141	s13	7	S3V3	s	expert	12176	2081	25726829	25727228	400	134.5	68	32	12000	1
2142	s13	7	S3V3	s	expert	12595	2269	25727248	25727446	199	188.3	56.9	33	12500	1
2143	s13	7	S3V3	s	expert	12818	2312	25727471	25728874	1404	228.4	58	34	12500	1
2144	s13	7	S3V3	s	expert	14360	2313	25729013	25729137	125	1495.7	491.4	35	14000	6
2145	s13	8	S4V2	s	expert	0	2791	25761442	25762068	627	847.4	474.3	1	0	5
2146	s13	8	S4V2	s	expert	679	1526	25762121	25762259	139	1009	989.6	2	500	8
2147	s13	8	S4V2	s	expert	862	1262	25762304	25762956	653	827.3	510.9	3	500	5
2148	s13	8	S4V2	s	expert	1531	1421	25762973	25763234	262	855.9	550.4	4	1500	5
2149	s13	8	S4V2	s	expert	1863	1593	25763305	25763653	349	394.7	72.7	5	1500	1
2150	s13	8	S4V2	s	expert	2238	1783	25763680	25764232	553	533.4	97.5	6	2000	2
2151	s13	8	S4V2	s	expert	2845	2014	25764287	25764604	318	193.5	56.5	7	2500	1
2152	s13	8	S4V2	s	expert	3177	2021	25764619	25764825	207	171.9	57.3	8	3000	1
2153	s13	8	S4V2	s	expert	3449	2183	25764891	25765550	660	838.3	446.1	9	3000	5
2154	s13	8	S4V2	s	expert	4119	1855	25765561	25766213	653	863.1	459.1	10	4000	5
2155	s13	8	S4V2	s	expert	4803	1670	25766245	25766495	251	906.9	525.4	11	4500	5
2156	s13	8	S4V2	s	expert	5107	1499	25766549	25767187	639	1564.5	81.7	12	5000	3
2157	s13	8	S4V2	s	expert	6316	2156	25767758	25768036	279	879.2	337.2	13	6000	5
2158	s13	8	S4V2	s	expert	6620	1812	25768062	25768332	271	852.5	286.3	14	6500	2
2159	s13	8	S4V2	s	expert	6919	1743	25768361	25768541	181	634	360.7	15	6500	5
2160	s13	8	S4V2	s	expert	7110	2059	25768552	25769584	1033	599.1	379.7	16	7000	5
2161	s13	8	S4V2	s	expert	8185	2427	25769627	25770306	680	824.7	378.9	17	8000	5
2162	s13	8	S4V2	s	expert	8928	2610	25770370	25770519	150	663.2	739.8	18	8500	8
2163	s13	8	S4V2	s	expert	9128	2143	25770570	25770964	395	356.5	833.7	19	9000	7
2164	s13	8	S4V2	s	expert	9578	1677	25771020	25771353	334	761.6	465.6	20	9500	5
2165	s13	8	S4V2	s	expert	9938	1794	25771380	25771800	421	844.2	469.1	21	9500	5
2166	s13	8	S4V2	s	expert	10414	2166	25771856	25772042	187	1359.2	640	22	10000	9
2167	s13	8	S4V2	s	expert	10629	2084	25772071	25772362	292	1402.7	676.4	23	10500	9
2168	s13	8	S4V2	s	expert	10931	1924	25772373	25772579	207	1391.4	664.3	24	10500	9
2169	s13	8	S4V2	s	expert	11160	1870	25772602	25772831	230	1321.6	678.7	25	11000	9
2170	s13	8	S4V2	s	expert	11552	2127	25772994	25773207	214	1269.8	702	26	11500	9
2171	s13	8	S4V2	s	expert	11800	2025	25773242	25773827	586	1383.2	703.7	27	11500	9
2172	s13	8	S4V2	s	expert	12409	2075	25773851	25774129	279	1301	682.5	28	12000	9
2173	s13	8	S4V2	s	expert	12713	2163	25774155	25774428	274	1360.8	693	29	12500	9
2174	s13	8	S4V2	s	expert	13026	2209	25774468	25774739	272	1532.7	696.5	30	13000	9
2175	s13	8	S4V2	s	expert	13356	1923	25774798	25775657	860	861.4	407.1	31	13000	5
2176	s13	8	S4V2	s	expert	14287	1832	25775729	25775961	233	1296.2	921.3	32	14000	9
2177	s13	8	S4V2	s	expert	14545	1606	25775987	25776429	443	1418.4	920.8	33	14500	9
2178	s13	9	S4V1	s	expert	0	3212	25880755	25881238	484	795.1	435.3	1	0	5
2179	s13	9	S4V1	s	expert	530	2654	25881285	25881413	129	793	274	2	500	2
2180	s13	9	S4V1	s	expert	671	2239	25881426	25881804	379	774.8	299	3	500	2
2181	s13	9	S4V1	s	expert	1111	2399	25881866	25882040	175	1016.9	668.3	4	1000	8
2182	s13	9	S4V1	s	expert	1345	2547	25882100	25882331	232	1620.5	766.7	5	1000	9
2183	s13	9	S4V1	s	expert	1604	2696	25882359	25882485	127	1556	817	6	1500	9
2184	s13	9	S4V1	s	expert	1767	2790	25882522	25882626	105	1474.4	881.7	7	1500	9
2185	s13	9	S4V1	s	expert	1890	2841	25882645	25882709	65	1443.2	910.7	8	1500	9
2186	s13	9	S4V1	s	expert	1971	2916	25882726	25883501	776	1401.2	916.9	9	1500	9
2187	s13	9	S4V1	s	expert	2814	3032	25883569	25883785	217	654.4	782.3	10	2500	8
2188	s13	9	S4V1	s	expert	3107	2720	25883862	25884018	157	1297	185.1	11	3000	3
2189	s13	9	S4V1	s	expert	3300	2675	25884055	25884503	449	1434.2	244.1	12	3000	3
2190	s13	9	S4V1	s	expert	3767	2778	25884522	25884668	147	1390.6	253.5	13	3500	3
2191	s13	9	S4V1	s	expert	4081	2830	25884836	25885108	273	1447.4	217.6	14	4000	3
2192	s13	9	S4V1	s	expert	4380	2727	25885135	25885391	257	1583.1	164.9	15	4000	3
2193	s13	9	S4V1	s	expert	4661	2653	25885416	25885707	292	1638.1	117.7	16	4500	3
2194	s13	9	S4V1	s	expert	4982	2604	25885737	25885902	166	1550.1	20.2	17	4500	3
2195	s13	9	S4V1	s	expert	5160	2686	25885915	25886226	312	1516.7	40	18	5000	3
2196	s13	9	S4V1	s	expert	5568	2863	25886323	25886637	315	157	37.9	19	5500	1
2197	s13	9	S4V1	s	expert	5897	2833	25886652	25886888	237	189.8	44.8	20	5500	1
2198	s13	9	S4V1	s	expert	6168	2930	25886923	25887198	276	160.1	114.4	21	6000	1
2199	s13	9	S4V1	s	expert	6458	2960	25887213	25887424	212	174	92.2	22	6000	1
2200	s13	9	S4V1	s	expert	6695	2926	25887450	25888107	658	185.2	28.3	23	6500	1
2201	s13	9	S4V1	s	expert	7360	3035	25888115	25888653	539	192.9	37.5	24	7000	1
2202	s13	9	S4V1	s	expert	7975	3247	25888730	25888862	133	213.5	726.5	25	7500	7
2203	s13	9	S4V1	s	expert	8150	3247	25888905	25889028	124	238.5	848.3	26	8000	7
2204	s13	9	S4V1	s	expert	8316	3117	25889071	25889235	165	138	730	27	8000	7
2205	s13	9	S4V1	s	expert	8499	3084	25889254	25890177	924	144	718.3	28	8000	7
2206	s13	9	S4V1	s	expert	9457	3218	25890212	25890484	273	244.2	825.8	29	9000	7
2207	s13	9	S4V1	s	expert	9759	3118	25890514	25890795	282	376.5	782.6	30	9500	7
2208	s13	9	S4V1	s	expert	10073	2879	25890828	25891297	470	437	801.7	31	10000	7
2209	s13	9	S4V1	s	expert	10577	2940	25891332	25891627	296	484	934.5	32	10500	7
2210	s13	9	S4V1	s	expert	10902	3045	25891657	25891842	186	646.6	907.6	33	10500	8
2211	s13	9	S4V1	s	expert	11161	2755	25891916	25892401	486	1593.2	759.8	34	11000	9
2212	s13	9	S4V1	s	expert	11665	2684	25892420	25892516	97	1587.3	798	35	11500	9
2213	s13	9	S4V1	s	expert	11807	3037	25892562	25892740	179	742	928.6	36	11500	8
2214	s13	9	S4V1	s	expert	12025	3183	25892780	25893258	479	601.9	897.3	37	12000	8
2215	s13	9	S4V1	s	expert	12528	3318	25893283	25893791	509	681.6	887.1	38	12500	8
2216	s13	9	S4V1	s	expert	13082	3354	25893837	25894173	337	330.2	885.9	39	13000	7
2217	s13	9	S4V1	s	expert	13442	3381	25894197	25894469	273	400	875.5	40	13000	7
2218	s13	9	S4V1	s	expert	13775	3204	25894530	25895036	507	847.2	470.4	41	13500	5
2219	s13	9	S4V1	s	expert	14334	2869	25895089	25895551	463	806.5	198.8	42	14000	2
2220	s13	9	S4V1	s	expert	14850	3062	25895605	25895936	332	819.1	482.8	43	14500	5
2221	s13	10	S4V6	c	expert	0	3135	25917963	25918118	156	740.4	358.2	1	0	5
2222	s13	10	S4V6	c	expert	192	3005	25918155	25918546	392	817.6	458.9	2	0	5
2223	s13	10	S4V6	c	expert	608	2487	25918571	25919224	654	808.7	446.8	3	500	5
2224	s13	10	S4V6	c	expert	1277	2928	25919240	25920233	994	776.2	433.6	4	1000	5
2225	s13	10	S4V6	c	expert	2285	3011	25920248	25920732	485	805.1	448.6	5	2000	5
2226	s13	10	S4V6	c	expert	2837	2864	25920800	25921166	367	451.8	50.6	6	2500	1
2227	s13	10	S4V6	c	expert	3229	2927	25921192	25921921	730	358.7	55.6	7	3000	1
2228	s13	10	S4V6	c	expert	4029	2969	25921992	25923134	1143	811.3	413.9	8	4000	5
2229	s13	10	S4V6	c	expert	5240	3185	25923203	25923434	232	154.9	339.3	9	5000	4
2230	s13	10	S4V6	c	expert	5529	3122	25923492	25923802	311	792.1	423.4	10	5500	5
2231	s13	10	S4V6	c	expert	5902	3271	25923865	25924104	240	886.1	783.7	11	5500	8
2232	s13	10	S4V6	c	expert	6198	2963	25924161	25924281	121	1275.7	883.8	12	6000	9
2233	s13	10	S4V6	c	expert	6356	2737	25924319	25924493	175	1407.3	918.2	13	6000	9
2234	s13	10	S4V6	c	expert	6541	2604	25924504	25924714	211	1429.3	937.3	14	6500	9
2235	s13	10	S4V6	c	expert	6807	2859	25924770	25924945	176	980	909.5	15	6500	8
2236	s13	10	S4V6	c	expert	7049	2722	25925012	25925183	172	1528.4	259	16	7000	3
2237	s13	10	S4V6	c	expert	7247	2705	25925210	25925369	160	1367.9	262	17	7000	3
2238	s13	10	S4V6	c	expert	7431	2672	25925394	25925570	177	1292.5	271.5	18	7000	3
2239	s13	10	S4V6	c	expert	7629	2743	25925592	25925967	376	1314.3	242.8	19	7500	3
2240	s13	10	S4V6	c	expert	8017	2804	25925980	25926245	266	1301	265.3	20	8000	3
2241	s13	10	S4V6	c	expert	8305	2817	25926268	25926575	308	1378	264.5	21	8000	3
2242	s13	10	S4V6	c	expert	8695	2825	25926658	25927360	703	192.5	52.8	22	8500	1
2243	s13	10	S4V6	c	expert	9477	2921	25927440	25927595	156	1374.7	319	23	9000	6
2244	s13	10	S4V6	c	expert	9654	2945	25927617	25927753	137	1339.2	290	24	9500	3
2245	s13	10	S4V6	c	expert	9808	2906	25927771	25927969	199	1324	275	25	9500	3
2246	s13	10	S4V6	c	expert	10029	2915	25927992	25928256	265	1397.7	278.8	26	10000	3
2247	s13	10	S4V6	c	expert	10316	2979	25928279	25928396	118	1445.4	283.2	27	10000	3
2248	s13	10	S4V6	c	expert	10510	3093	25928473	25928650	178	255.3	81.7	28	10500	1
2249	s13	10	S4V6	c	expert	10714	2990	25928677	25928921	245	163	61.8	29	10500	1
2250	s13	10	S4V6	c	expert	10992	2830	25928955	25929093	139	71.8	69.3	30	10500	1
2251	s13	10	S4V6	c	expert	11145	2938	25929108	25929812	705	44.1	74.3	31	11000	1
2252	s13	10	S4V6	c	expert	11875	2964	25929838	25930173	336	153.5	51.4	32	11500	1
2253	s13	10	S4V6	c	expert	12230	3016	25930193	25930839	647	191	49.8	33	12000	1
2254	s13	10	S4V6	c	expert	12958	3252	25930921	25931188	268	724.4	524	34	12500	5
2255	s13	10	S4V6	c	expert	13255	3095	25931218	25931656	439	790.4	443.9	35	13000	5
2256	s13	10	S4V6	c	expert	13730	2832	25931693	25931932	240	853.9	388.9	36	13500	5
2257	s13	10	S4V6	c	expert	14035	3066	25931998	25932253	256	443.7	868.4	37	14000	7
2258	s13	10	S4V6	c	expert	14328	3008	25932291	25932828	538	360.6	889.8	38	14000	7
2259	s13	11	S3V2	s	expert	0	2965	25946469	25947564	1096	836.5	455.4	1	0	5
2260	s13	11	S3V2	s	expert	1138	1601	25947607	25947898	292	1077	959.6	2	1000	9
2261	s13	11	S3V2	s	expert	1452	1322	25947921	25948120	200	993.9	997	3	1000	8
2262	s13	11	S3V2	s	expert	1696	1275	25948165	25948544	380	862.6	498.9	4	1500	5
2263	s13	11	S3V2	s	expert	2087	1297	25948556	25948873	318	845.1	476.6	5	2000	5
2264	s13	11	S3V2	s	expert	2422	1798	25948891	25949585	695	844.5	504.9	6	2000	5
2265	s13	11	S3V2	s	expert	3178	2046	25949647	25949885	239	1212	164.8	7	3000	3
2266	s13	11	S3V2	s	expert	3472	2165	25949941	25950412	472	1621.3	310.7	8	3000	6
2267	s13	11	S3V2	s	expert	3992	2264	25950461	25950762	302	1615.5	479.8	9	3500	6
2268	s13	11	S3V2	s	expert	4371	2224	25950840	25951075	236	811.2	483.2	10	4000	5
2269	s13	11	S3V2	s	expert	4679	2163	25951148	25951363	216	692.4	999.5	11	4500	8
2270	s13	11	S3V2	s	expert	4937	1910	25951406	25951811	406	436.5	966.1	12	4500	7
2271	s13	11	S3V2	s	expert	5369	1932	25951838	25952032	195	332.9	932.4	13	5000	7
2272	s13	11	S3V2	s	expert	5586	1926	25952055	25952293	239	353.3	882.8	14	5500	7
2273	s13	11	S3V2	s	expert	5847	1755	25952316	25952462	147	391	841	15	5500	7
2274	s13	11	S3V2	s	expert	6059	1578	25952528	25952939	412	1598.2	779	16	6000	9
2275	s13	11	S3V2	s	expert	6535	1541	25953004	25953571	568	843.2	481.1	17	6500	5
2276	s13	11	S3V2	s	expert	7127	1830	25953596	25953783	188	896.5	501.8	18	7000	5
2277	s13	11	S3V2	s	expert	7387	2124	25953856	25953990	135	151.5	770.4	19	7000	7
2278	s13	11	S3V2	s	expert	7548	2042	25954017	25954506	490	92.6	744.6	20	7500	7
2279	s13	11	S3V2	s	expert	8045	2306	25954514	25955586	1073	111.1	728.1	21	8000	7
2280	s13	11	S3V2	s	expert	9124	2409	25955593	25956153	561	136	726.9	22	9000	7
2281	s13	11	S3V2	s	expert	9745	2314	25956214	25956468	255	824.4	534	23	9500	5
2282	s13	11	S3V2	s	expert	10024	1834	25956493	25957435	943	874.8	499.3	24	10000	5
2283	s13	11	S3V2	s	expert	11030	2176	25957499	25957706	208	1032.2	957.2	25	11000	8
2284	s13	11	S3V2	s	expert	11256	1895	25957725	25957899	175	994.5	947.7	26	11000	8
2285	s13	11	S3V2	s	expert	11482	1582	25957951	25958488	538	1465.3	964.8	27	11000	9
2286	s13	11	S3V2	s	expert	12100	1566	25958569	25958690	122	306	122.6	28	12000	1
2287	s13	11	S3V2	s	expert	12282	1489	25958751	25959000	250	1360.4	264	29	12000	3
2288	s13	11	S3V2	s	expert	12559	1683	25959028	25959374	347	1550.7	232	30	12500	3
2289	s13	11	S3V2	s	expert	12945	1940	25959414	25959746	333	1380.6	104.7	31	12500	3
2290	s13	11	S3V2	s	expert	13295	2206	25959764	25960305	542	1333.6	91	32	13000	3
2291	s13	11	S3V2	s	expert	13845	2379	25960314	25960384	71	1342.7	95.9	33	13500	3
2292	s13	11	S3V2	s	expert	13947	2415	25960416	25960727	312	1605.8	223.5	34	13500	3
2293	s13	11	S3V2	s	expert	14293	2453	25960762	25961018	257	1650.1	288.2	35	14000	3
2294	s13	12	S2V4	c	expert	0	2863	25980674	25980911	238	823.2	450.2	1	0	5
2295	s13	12	S2V4	c	expert	288	2108	25980962	25981104	143	784.7	261.3	2	0	2
2296	s13	12	S2V4	c	expert	444	1500	25981118	25981429	312	753.2	308	3	0	5
2297	s13	12	S2V4	c	expert	780	1414	25981454	25982020	567	831.7	330	4	500	5
2298	s13	12	S2V4	c	expert	1371	1712	25982045	25982319	275	908.6	300	5	1000	5
2299	s13	12	S2V4	c	expert	1711	1846	25982385	25982532	148	331.9	782.8	6	1500	7
2300	s13	12	S2V4	c	expert	1891	1663	25982565	25983008	444	256	810.3	7	1500	7
2301	s13	12	S2V4	c	expert	2402	1662	25983076	25983184	109	1380.7	722.3	8	2000	9
2302	s13	12	S2V4	c	expert	2536	1627	25983210	25983453	244	1321.1	676.1	9	2500	9
2303	s13	12	S2V4	c	expert	2800	1522	25983474	25983858	385	1383.6	684.2	10	2500	9
2304	s13	12	S2V4	c	expert	3207	1655	25983881	25983985	105	1323.6	697.1	11	3000	9
2305	s13	12	S2V4	c	expert	3395	1811	25984069	25984432	364	324.2	841.2	12	3000	7
2306	s13	12	S2V4	c	expert	3807	1633	25984481	25984862	382	747.2	314.8	13	3500	5
2307	s13	12	S2V4	c	expert	4219	1763	25984893	25985360	468	957.9	221.8	14	4000	2
2308	s13	12	S2V4	c	expert	4745	1986	25985419	25985681	263	1554.5	144.4	15	4500	3
2309	s13	12	S2V4	c	expert	5047	2133	25985721	25986083	363	1595.3	264.3	16	5000	3
2310	s13	12	S2V4	c	expert	5459	2079	25986133	25986331	199	1575.5	111.7	17	5000	3
2311	s13	12	S2V4	c	expert	5896	2055	25986570	25986965	396	1512.2	27.5	18	5500	3
2312	s13	12	S2V4	c	expert	6339	2147	25987013	25987044	32	1284.3	44.2	19	6000	3
2313	s13	12	S2V4	c	expert	6447	2229	25987121	25987381	261	396.6	37	20	6000	1
2314	s13	12	S2V4	c	expert	6780	1923	25987454	25987611	158	1584.4	35	21	6500	3
2315	s13	12	S2V4	c	expert	7337	2121	25988011	25988315	305	212.6	42.3	22	7000	1
2316	s13	12	S2V4	c	expert	7663	1950	25988337	25988782	446	236.7	84.4	23	7500	1
2317	s13	12	S2V4	c	expert	8124	1990	25988798	25989027	230	204.6	105.9	24	8000	1
2318	s13	12	S2V4	c	expert	8394	2088	25989068	25989494	427	354	49.3	25	8000	1
2319	s13	12	S2V4	c	expert	8839	1838	25989513	25989949	437	412.7	54.8	26	8500	1
2320	s13	12	S2V4	c	expert	9285	1877	25989959	25991356	1398	413.1	70	27	9000	1
2321	s13	12	S2V4	c	expert	10730	2061	25991404	25992546	1143	219.5	57.8	28	10500	1
2322	s13	12	S2V4	c	expert	11954	2461	25992628	25992755	128	376.5	828.1	29	11500	7
2323	s13	12	S2V4	c	expert	12120	1851	25992794	25993408	615	330.1	968.2	30	12000	7
2324	s13	12	S2V4	c	expert	12810	1750	25993484	25993704	221	1336.2	913.5	31	12500	9
2325	s13	12	S2V4	c	expert	13063	1765	25993737	25994689	953	1616.9	764	32	13000	9
2326	s13	12	S2V4	c	expert	14047	1886	25994721	25995366	646	1420.3	845.2	33	14000	9
2327	s13	12	S2V4	c	expert	14716	1803	25995390	25995599	210	1390.5	923.5	34	14500	9
2328	s13	13	S2V3	s	expert	0	2360	26020487	26021506	1020	837.9	464.6	1	0	5
2329	s13	13	S2V3	s	expert	1079	1324	26021566	26021744	179	540.1	918.8	2	1000	8
2330	s13	13	S2V3	s	expert	1291	1418	26021778	26022005	228	284	949.8	3	1000	7
2331	s13	13	S2V3	s	expert	1573	1384	26022060	26022221	162	658	344.9	4	1500	5
2332	s13	13	S2V3	s	expert	1764	1371	26022251	26022696	446	775.6	245.4	5	1500	2
2333	s13	13	S2V3	s	expert	2275	1616	26022762	26022947	186	209.4	85.8	6	2000	1
2334	s13	13	S2V3	s	expert	2505	1783	26022992	26023433	442	682.9	108.8	7	2500	2
2335	s13	13	S2V3	s	expert	2975	1926	26023462	26023749	288	758	198.4	8	2500	2
2336	s13	13	S2V3	s	expert	3328	1866	26023815	26024196	382	191.1	203	9	3000	1
2337	s13	13	S2V3	s	expert	3746	1837	26024233	26024363	131	112.5	286.8	10	3500	1
2338	s13	13	S2V3	s	expert	3901	1917	26024388	26024596	209	50.8	368.9	11	3500	4
2339	s13	13	S2V3	s	expert	4161	1916	26024648	26024928	281	192.1	196.4	12	4000	1
2340	s13	13	S2V3	s	expert	4511	1951	26024998	26025278	281	1145	265.7	13	4500	3
2341	s13	13	S2V3	s	expert	4811	1865	26025298	26025771	474	1133.3	229.3	14	4500	3
2342	s13	13	S2V3	s	expert	5293	1604	26025780	26026346	567	1088	228.2	15	5000	3
2343	s13	13	S2V3	s	expert	5919	1714	26026406	26027094	689	650	196.9	16	5500	2
2344	s13	13	S2V3	s	expert	6643	1781	26027130	26027592	463	966.1	184.2	17	6500	2
2345	s13	13	S2V3	s	expert	7142	1612	26027629	26027975	347	1342.4	140.6	18	7000	3
2346	s13	13	S2V3	s	expert	7535	1843	26028022	26028326	305	1290	324.8	19	7500	6
2347	s13	13	S2V3	s	expert	7887	1725	26028374	26028788	415	1322.2	144	20	7500	3
2348	s13	13	S2V3	s	expert	8332	1862	26028819	26029107	289	1554.1	198	21	8000	3
2349	s13	13	S2V3	s	expert	8684	2059	26029171	26029481	311	956.3	153	22	8500	2
2350	s13	13	S2V3	s	expert	9021	1995	26029508	26029855	348	1078	208.5	23	9000	3
2351	s13	13	S2V3	s	expert	9398	2011	26029885	26030415	531	1228	304.2	24	9000	6
2352	s13	13	S2V3	s	expert	9985	2088	26030472	26030624	153	868.4	462.5	25	9500	5
2353	s13	13	S2V3	s	expert	10201	2048	26030688	26030917	230	1128	982.8	26	10000	9
2354	s13	13	S2V3	s	expert	10465	1634	26030952	26031130	179	1437.6	944.8	27	10000	9
2355	s13	13	S2V3	s	expert	10655	1638	26031142	26031438	297	1462.5	966.5	28	10500	9
2356	s13	13	S2V3	s	expert	11018	1836	26031505	26031824	320	970.7	397	29	11000	5
2357	s13	13	S2V3	s	expert	11364	1796	26031851	26033250	1400	842.3	428.4	30	11000	5
2358	s13	13	S2V3	s	expert	12796	1926	26033283	26033765	483	897.7	470	31	12500	5
2359	s13	13	S2V3	s	expert	13359	1870	26033846	26034877	1032	248.7	969.8	32	13000	7
2360	s13	13	S2V3	s	expert	14458	1796	26034945	26035542	598	857.3	433.5	33	14000	5
2361	s13	14	S3V4	c	expert	0	2660	26051788	26052229	442	837	437.4	1	0	5
2362	s13	14	S3V4	c	expert	456	1542	26052244	26052784	541	844.6	454.5	2	0	5
2363	s13	14	S3V4	c	expert	1052	1392	26052840	26053092	253	246.8	106.8	3	1000	1
2364	s13	14	S3V4	c	expert	1330	1538	26053118	26053480	363	159	83.8	4	1000	1
2365	s13	14	S3V4	c	expert	1716	1932	26053504	26053808	305	215.2	73.2	5	1500	1
2366	s13	14	S3V4	c	expert	2064	2242	26053852	26054353	502	94.6	70.3	6	2000	1
2367	s13	14	S3V4	c	expert	2656	2221	26054444	26054635	192	1789	9.1	7	2500	3
2368	s13	14	S3V4	c	expert	2880	2241	26054668	26054861	194	1566.6	145.1	8	2500	3
2369	s13	14	S3V4	c	expert	3097	2269	26054885	26055679	795	1558.8	219.3	9	3000	3
2370	s13	14	S3V4	c	expert	3926	2214	26055714	26055864	151	1533.7	80	10	3500	3
2371	s13	14	S3V4	c	expert	4104	2249	26055892	26056919	1028	1541.2	7.3	11	4000	3
2372	s13	14	S3V4	c	expert	5776	2489	26057564	26057719	156	844.6	64.5	12	5500	2
2373	s13	14	S3V4	c	expert	5954	2331	26057742	26057951	210	802	102.3	13	5500	2
2374	s13	14	S3V4	c	expert	6187	1981	26057975	26058311	337	847.8	87.9	14	6000	2
2375	s13	14	S3V4	c	expert	6555	1975	26058343	26058509	167	1023.4	255.1	15	6500	2
2376	s13	14	S3V4	c	expert	6755	2075	26058543	26059045	503	1378.5	221.4	16	6500	3
2377	s13	14	S3V4	c	expert	7315	2241	26059103	26059429	327	1001	272	17	7000	2
2378	s13	14	S3V4	c	expert	7693	2055	26059481	26059652	172	644	170.2	18	7500	2
2379	s13	14	S3V4	c	expert	7908	1970	26059696	26059862	167	1092	167.6	19	7500	3
2380	s13	14	S3V4	c	expert	8088	2038	26059876	26059984	109	1067	179.5	20	8000	3
2381	s13	14	S3V4	c	expert	8247	2170	26060035	26060554	520	734.1	207.1	21	8000	2
2382	s13	14	S3V4	c	expert	8834	2227	26060622	26060875	254	1561.6	423.4	22	8500	6
2383	s13	14	S3V4	c	expert	9142	2067	26060930	26061211	282	1654.7	775.4	23	9000	9
2384	s13	14	S3V4	c	expert	9481	2038	26061269	26061436	168	1599.8	368.6	24	9000	6
2385	s13	14	S3V4	c	expert	9670	2163	26061458	26061885	428	1598.2	410.7	25	9500	6
2386	s13	14	S3V4	c	expert	10125	2318	26061913	26062237	325	1590	319.8	26	10000	6
2387	s13	14	S3V4	c	expert	10461	2325	26062249	26062868	620	1585.7	338.4	27	10000	6
2388	s13	14	S3V4	c	expert	11102	2317	26062890	26063372	483	1628	286.7	28	11000	3
2389	s13	14	S3V4	c	expert	11593	2358	26063381	26064163	783	1638	279.2	29	11500	3
2390	s13	14	S3V4	c	expert	12399	2373	26064187	26064591	405	1628.5	235	30	12000	3
2391	s13	14	S3V4	c	expert	12884	2555	26064672	26064891	220	1565.1	809	31	12500	9
2392	s13	14	S3V4	c	expert	13133	2235	26064921	26065365	445	1438.8	866.7	32	13000	9
2393	s13	14	S3V4	c	expert	13603	2239	26065391	26065646	256	1442.9	926.4	33	13500	9
2394	s13	14	S3V4	c	expert	13868	2383	26065656	26065984	329	1447.1	941.4	34	13500	9
2395	s13	14	S3V4	c	expert	14225	2480	26066013	26066133	121	1272	935.4	35	14000	9
2396	s13	14	S3V4	c	expert	14400	2556	26066188	26066363	176	902.1	916.1	36	14000	8
2397	s13	15	S4V7	c	expert	0	2798	27360134	27360897	764	812.2	458.6	1	0	5
2398	s13	15	S4V7	c	expert	816	1713	27360950	27361211	262	1497.9	827.3	2	500	9
2399	s13	15	S4V7	c	expert	1135	1644	27361269	27361500	232	711.6	285	3	1000	2
2400	s13	15	S4V7	c	expert	1427	2158	27361561	27362693	1133	165.6	81.3	4	1000	1
2401	s13	15	S4V7	c	expert	2567	2566	27362701	27363533	833	199.8	75	5	2500	1
2402	s13	15	S4V7	c	expert	3477	2961	27363611	27363774	164	260.5	785.7	6	3000	7
2403	s13	15	S4V7	c	expert	3676	2783	27363810	27363930	121	272.3	877.4	7	3500	7
2404	s13	15	S4V7	c	expert	3858	2196	27363992	27364501	510	821.6	415.6	8	3500	5
2405	s13	15	S4V7	c	expert	4409	2295	27364543	27364850	308	955.6	336	9	4000	5
2406	s13	15	S4V7	c	expert	4754	2491	27364888	27365790	903	814.3	325.7	10	4500	5
2407	s13	15	S4V7	c	expert	5737	2452	27365871	27366007	137	1416.1	130.6	11	5500	3
2408	s13	15	S4V7	c	expert	5907	2219	27366041	27366973	933	1526.5	134	12	5500	3
2409	s13	15	S4V7	c	expert	6890	2556	27367024	27367612	589	838.9	375.9	13	6500	5
2410	s13	15	S4V7	c	expert	7503	2657	27367637	27367984	348	819.7	457.9	14	7500	5
2411	s13	15	S4V7	c	expert	7877	2514	27368011	27368345	335	728.5	409	15	7500	5
2412	s13	15	S4V7	c	expert	8248	2693	27368382	27369215	834	841.3	492.2	16	8000	5
2413	s13	15	S4V7	c	expert	9109	2731	27369243	27371374	2132	726.1	449.5	17	9000	5
2414	s13	15	S4V7	c	expert	11260	2751	27371394	27371633	240	690.9	421.4	18	11000	5
2415	s13	15	S4V7	c	expert	11523	2602	27371657	27372096	440	689.4	366.6	19	11500	5
2416	s13	15	S4V7	c	expert	12025	2453	27372159	27372327	169	1379.9	809.2	20	12000	9
2417	s13	15	S4V7	c	expert	12219	2345	27372353	27372537	185	1487.6	767.3	21	12000	9
2418	s13	15	S4V7	c	expert	12427	2094	27372561	27373126	566	1542.5	779	22	12000	9
2419	s13	15	S4V7	c	expert	13066	2347	27373200	27373560	361	685.9	395.1	23	13000	5
2420	s13	15	S4V7	c	expert	13456	2293	27373590	27374052	463	515	390.5	24	13000	4
2421	s13	15	S4V7	c	expert	13940	2449	27374074	27374439	366	470.2	396.6	25	13500	4
2422	s13	16	S3V7	c	expert	0	2692	27403237	27404147	911	834.4	463	1	0	5
2423	s13	16	S3V7	c	expert	943	2179	27404180	27404453	274	936.4	318.5	2	500	5
2424	s13	16	S3V7	c	expert	1241	2376	27404478	27404990	513	1016.6	306.3	3	1000	5
2425	s13	16	S3V7	c	expert	1804	2538	27405041	27405201	161	1460.9	67.8	4	1500	3
2426	s13	16	S3V7	c	expert	1990	2610	27405227	27405476	250	1457.1	5.3	5	1500	3
2427	s13	16	S3V7	c	expert	2666	2926	27405903	27406151	249	228.8	55.6	6	2500	1
2428	s13	16	S3V7	c	expert	2949	2900	27406186	27406355	170	147.5	38	7	2500	1
2429	s13	16	S3V7	c	expert	3128	2965	27406365	27406911	547	168.8	35	8	3000	1
2430	s13	16	S3V7	c	expert	3685	3106	27406922	27407270	349	198.1	25.3	9	3500	1
2431	s13	16	S3V7	c	expert	4054	3204	27407291	27407878	588	183.2	27.6	10	4000	1
2432	s13	16	S3V7	c	expert	4662	3210	27407899	27408794	896	156.9	44.7	11	4500	1
2433	s13	16	S3V7	c	expert	5586	3160	27408823	27409224	402	198.7	43.7	12	5500	1
2434	s13	16	S3V7	c	expert	5997	3191	27409234	27409931	698	218.4	40.6	13	5500	1
2435	s13	16	S3V7	c	expert	6758	3101	27409995	27414128	4134	930	398.5	14	6500	5
2436	s13	16	S3V7	c	expert	10958	3251	27414195	27414387	193	479.5	927.7	15	10500	7
2437	s13	16	S3V7	c	expert	11174	2929	27414411	27414803	393	439.2	917	16	11000	7
2438	s13	16	S3V7	c	expert	11582	2816	27414819	27415109	291	387	919.7	17	11500	7
2439	s13	16	S3V7	c	expert	11943	2646	27415180	27415332	153	1438.5	694.4	18	11500	9
2440	s13	16	S3V7	c	expert	12119	2544	27415356	27415660	305	1438.8	660.6	19	12000	9
2441	s13	16	S3V7	c	expert	12485	2770	27415722	27416419	698	834.4	438.9	20	12000	5
2442	s13	16	S3V7	c	expert	13249	2814	27416486	27416691	206	321	952.9	21	13000	7
2443	s13	16	S3V7	c	expert	13524	2870	27416761	27417311	551	1417.3	684.2	22	13500	9
2444	s13	16	S3V7	c	expert	14090	3049	27417327	27417717	391	1393.1	702.7	23	14000	9
2445	s13	16	S3V7	c	expert	14494	3098	27417731	27418432	702	1359.6	670	24	14000	9
2446	s13	17	S4V4	c	expert	0	3091	27451358	27451631	274	833.4	494.5	1	0	5
2447	s13	17	S4V4	c	expert	298	2678	27451656	27452068	413	855.9	466.4	2	0	5
2448	s13	17	S4V4	c	expert	765	1548	27452123	27452345	223	273	109.3	3	500	1
2449	s13	17	S4V4	c	expert	1014	1394	27452372	27452603	232	165.1	107.9	4	1000	1
2450	s13	17	S4V4	c	expert	1306	1368	27452664	27452927	264	1371.5	107.4	5	1000	3
2451	s13	17	S4V4	c	expert	1597	1471	27452955	27453385	431	1524.4	36	6	1500	3
2452	s13	17	S4V4	c	expert	2092	1938	27453450	27454084	635	826.4	451.4	7	2000	5
2453	s13	17	S4V4	c	expert	2792	2078	27454150	27454382	233	210.5	110.3	8	2500	1
2454	s13	17	S4V4	c	expert	3049	1958	27454407	27454949	543	172.3	73.8	9	3000	1
2455	s13	17	S4V4	c	expert	3607	2101	27454965	27455970	1006	170.1	84.9	10	3500	1
2456	s13	17	S4V4	c	expert	4671	2099	27456029	27456678	650	825.9	509.5	11	4500	5
2457	s13	17	S4V4	c	expert	5341	1873	27456699	27457857	1159	850.7	481.5	12	5000	5
2458	s13	17	S4V4	c	expert	6560	2381	27457918	27458193	276	570	929.8	13	6500	8
2459	s13	17	S4V4	c	expert	6859	2038	27458217	27458942	726	645	947.4	14	6500	8
2460	s13	17	S4V4	c	expert	7641	1976	27458999	27459597	599	464.8	186.3	15	7500	1
2461	s13	17	S4V4	c	expert	8290	2065	27459648	27459864	217	719.9	375.2	16	8000	5
2462	s13	17	S4V4	c	expert	8528	1913	27459886	27460110	225	681	354.9	17	8500	5
2463	s13	17	S4V4	c	expert	8773	1704	27460131	27460314	184	751.4	365.4	18	8500	5
2464	s13	17	S4V4	c	expert	9002	1792	27460360	27460704	345	434.9	86.1	19	9000	1
2465	s13	17	S4V4	c	expert	9368	1875	27460726	27460871	146	519.1	92	20	9000	1
2466	s13	17	S4V4	c	expert	9540	2012	27460898	27461108	211	432.6	70.7	21	9500	1
2467	s13	17	S4V4	c	expert	9784	2158	27461142	27461787	646	518	91.1	22	9500	1
2468	s13	17	S4V4	c	expert	10456	2251	27461814	27462386	573	410.2	64.3	23	10000	1
2469	s13	17	S4V4	c	expert	11098	1966	27462456	27464423	1968	843.8	452.2	24	11000	5
2470	s13	17	S4V4	c	expert	13130	1910	27464488	27464957	470	1637.2	692	25	13000	9
2471	s13	17	S4V4	c	expert	13646	1779	27465004	27465337	334	1634.7	306	26	13500	6
2472	s13	17	S4V4	c	expert	14058	2030	27465416	27465665	250	1442.3	909.8	27	14000	9
2473	s13	17	S4V4	c	expert	14317	2012	27465675	27465971	297	1420.7	915.4	28	14000	9
2474	s13	17	S4V4	c	expert	14637	2084	27465995	27466357	363	1317.6	901	29	14500	9
2475	s13	18	S2V2	s	expert	0	2624	27489670	27490303	634	843	456.9	1	0	5
2476	s13	18	S2V2	s	expert	641	2005	27490311	27490553	243	848.1	465.7	2	500	5
2477	s13	18	S2V2	s	expert	946	1886	27490616	27490836	221	130.1	96.8	3	500	1
2478	s13	18	S2V2	s	expert	1190	2227	27490860	27491390	531	191	56.1	4	1000	1
2479	s13	18	S2V2	s	expert	1786	2771	27491456	27491706	251	867.5	421.9	5	1500	5
2480	s13	18	S2V2	s	expert	2060	2545	27491730	27491912	183	822.6	434	6	2000	5
2481	s13	18	S2V2	s	expert	2301	2190	27491971	27492253	283	1543.8	109.1	7	2000	3
2482	s13	18	S2V2	s	expert	2608	2256	27492278	27492411	134	1654.2	113.2	8	2500	3
2483	s13	18	S2V2	s	expert	2822	2529	27492492	27492841	350	709.6	117.2	9	2500	2
2484	s13	18	S2V2	s	expert	3228	2819	27492898	27493224	327	840.2	347.9	10	3000	5
2485	s13	18	S2V2	s	expert	3596	2866	27493266	27493464	199	835.5	460.2	11	3500	5
2486	s13	18	S2V2	s	expert	3811	2737	27493481	27495104	1624	826.9	439.3	12	3500	5
2487	s13	18	S2V2	s	expert	5493	2850	27495163	27495351	189	564.6	796.5	13	5000	8
2488	s13	18	S2V2	s	expert	5721	2717	27495391	27495616	226	702.4	874.9	14	5500	8
2489	s13	18	S2V2	s	expert	5967	2611	27495637	27495844	208	757.5	895.8	15	5500	8
2490	s13	18	S2V2	s	expert	6204	2655	27495874	27496242	369	947	907.3	16	6000	8
2491	s13	18	S2V2	s	expert	6581	2763	27496251	27496383	133	922.3	901.9	17	6500	8
2492	s13	18	S2V2	s	expert	6791	2579	27496461	27496657	197	1501.9	249.8	18	6500	3
2493	s13	18	S2V2	s	expert	7021	2479	27496691	27496773	83	1586.2	277	19	7000	3
2494	s13	18	S2V2	s	expert	7187	2415	27496857	27497072	216	224	90.9	20	7000	1
2495	s13	18	S2V2	s	expert	7426	2538	27497096	27497586	491	173.2	73	21	7000	1
2496	s13	18	S2V2	s	expert	7937	2572	27497607	27497892	286	174	52.3	22	7500	1
2497	s13	18	S2V2	s	expert	8231	2796	27497901	27498448	548	200.7	54.8	23	8000	1
2498	s13	18	S2V2	s	expert	8798	3013	27498468	27498760	293	161.9	92.5	24	8500	1
2499	s13	18	S2V2	s	expert	9148	3051	27498818	27499243	426	652	139	25	9000	2
2500	s13	18	S2V2	s	expert	9639	2934	27499309	27499544	236	1340.2	134	26	9500	3
2501	s13	18	S2V2	s	expert	9953	3100	27499623	27500243	621	165.6	52.6	27	9500	1
2502	s13	18	S2V2	s	expert	10782	3306	27500452	27500572	121	798	456.6	28	10500	5
2503	s13	18	S2V2	s	expert	11034	2936	27500704	27500986	283	122.1	86.1	29	11000	1
2504	s13	18	S2V2	s	expert	11348	3004	27501018	27501074	57	176.6	84.9	30	11000	1
2505	s13	18	S2V2	s	expert	11537	3085	27501207	27501985	779	184.3	58.6	31	11500	1
2506	s13	18	S2V2	s	expert	12383	2827	27502053	27502826	774	771.1	507.4	32	12000	5
2507	s13	18	S2V2	s	expert	13189	2380	27502859	27502950	92	870.2	315	33	13000	5
2508	s13	18	S2V2	s	expert	13334	2312	27503004	27503164	161	1403.9	73.2	34	13000	3
2509	s13	18	S2V2	s	expert	13515	2270	27503185	27503532	348	1353.2	65	35	13500	3
2510	s13	18	S2V2	s	expert	13936	2675	27503606	27504126	521	640	414.5	36	13500	5
2511	s13	19	S3V1	s	expert	0	2674	27520569	27521046	478	846.7	469.6	1	0	5
2512	s13	19	S3V1	s	expert	504	1518	27521073	27521288	216	857.6	412	2	500	5
2513	s13	19	S3V1	s	expert	773	1338	27521342	27521518	177	272.2	106.8	3	500	1
2514	s13	19	S3V1	s	expert	974	1617	27521543	27522233	691	181.5	98.8	4	500	1
2515	s13	19	S3V1	s	expert	1728	2194	27522297	27522637	341	879.9	465.6	5	1500	5
2516	s13	19	S3V1	s	expert	2114	1903	27522683	27523142	460	884	331.1	6	2000	5
2517	s13	19	S3V1	s	expert	2597	2286	27523166	27524439	1274	823	433.4	7	2500	5
2518	s13	19	S3V1	s	expert	3934	2635	27524503	27524667	165	707.1	878.4	8	3500	8
2519	s13	19	S3V1	s	expert	4118	2411	27524687	27524847	161	715.9	926	9	4000	8
2520	s13	19	S3V1	s	expert	4336	2085	27524905	27525032	128	246	894.1	10	4000	7
2521	s13	19	S3V1	s	expert	4565	2129	27525134	27525324	191	288	911.7	11	4500	7
2522	s13	19	S3V1	s	expert	4776	2210	27525345	27525477	133	295	950.4	12	4500	7
2523	s13	19	S3V1	s	expert	4972	2063	27525541	27525948	408	836.1	450.5	13	4500	5
2524	s13	19	S3V1	s	expert	5449	1793	27526018	27526324	307	178.2	105.4	14	5000	1
2525	s13	19	S3V1	s	expert	5780	1699	27526349	27526714	366	68.2	117.6	15	5500	1
2526	s13	19	S3V1	s	expert	6206	1763	27526775	27526973	199	826.2	425.3	16	6000	5
2527	s13	19	S3V1	s	expert	6427	1863	27526996	27527854	859	847.5	468.7	17	6000	5
2528	s13	19	S3V1	s	expert	7367	2110	27527936	27528094	159	61.3	790.4	18	7000	7
2529	s13	19	S3V1	s	expert	7542	1816	27528111	27528386	276	41.4	844.9	19	7500	7
2530	s13	19	S3V1	s	expert	7828	2080	27528397	27529993	1597	93.8	810.9	20	7500	7
2531	s13	19	S3V1	s	expert	9453	2000	27530022	27530240	219	276	776.6	21	9000	7
2532	s13	19	S3V1	s	expert	9696	1834	27530265	27530558	294	354.7	792.9	22	9500	7
2533	s13	19	S3V1	s	expert	10039	1541	27530608	27530836	229	408.5	439.3	23	10000	4
2534	s13	19	S3V1	s	expert	10298	1506	27530867	27531070	204	223	327.3	24	10000	4
2535	s13	19	S3V1	s	expert	10528	1723	27531097	27531639	543	385.4	456.1	25	10500	4
2536	s13	19	S3V1	s	expert	11135	1774	27531704	27532221	518	1421.1	169.2	26	11000	3
2537	s13	19	S3V1	s	expert	11680	1695	27532249	27532520	272	1532.4	98.5	27	11500	3
2538	s13	19	S3V1	s	expert	11976	1747	27532545	27532648	104	1651	35	28	11500	3
2539	s13	19	S3V1	s	expert	12085	1773	27532654	27532839	186	1642.7	35	29	12000	3
2540	s13	19	S3V1	s	expert	12871	2055	27533440	27533645	206	1521.8	119.1	30	12500	3
2541	s13	19	S3V1	s	expert	13151	2084	27533720	27534068	349	810.1	392.1	31	13000	5
2542	s13	19	S3V1	s	expert	13532	1586	27534101	27534346	246	761.8	257	32	13500	2
2543	s13	19	S3V1	s	expert	13822	1399	27534391	27534827	437	1189.8	68	33	13500	3
2544	s13	19	S3V1	s	expert	14312	1700	27534881	27535123	243	1000.8	288	34	14000	2
2545	s13	19	S3V1	s	expert	14588	1740	27535157	27535461	305	852.4	454.6	35	14500	5
2546	s13	20	S4V3	s	expert	0	2966	27561775	27562186	412	869.1	478.7	1	0	5
2547	s13	20	S4V3	s	expert	462	2207	27562237	27562365	129	821.4	280	2	0	2
2548	s13	20	S4V3	s	expert	606	1807	27562381	27562550	170	772.1	293.7	3	500	2
2549	s13	20	S4V3	s	expert	828	1785	27562603	27563147	545	1558.7	330	4	500	6
2550	s13	20	S4V3	s	expert	1449	2318	27563224	27563339	116	770.5	488.2	5	1000	5
2551	s13	20	S4V3	s	expert	1598	2359	27563373	27563687	315	830	516.9	6	1500	5
2552	s13	20	S4V3	s	expert	1938	2254	27563713	27563990	278	839.7	473.1	7	1500	5
2553	s13	20	S4V3	s	expert	2280	2445	27564055	27564376	322	81	77.8	8	2000	1
2554	s13	20	S4V3	s	expert	2623	2440	27564398	27564596	199	49.9	75	9	2500	1
2555	s13	20	S4V3	s	expert	2897	2804	27564672	27565317	646	388.7	848.6	10	2500	7
2556	s13	20	S4V3	s	expert	3608	2796	27565383	27565700	318	909.8	353.7	11	3500	5
2557	s13	20	S4V3	s	expert	3955	2714	27565730	27566087	358	1091	326.3	12	3500	6
2558	s13	20	S4V3	s	expert	4360	2475	27566135	27566436	302	1469.8	260.5	13	4000	3
2559	s13	20	S4V3	s	expert	4709	2455	27566484	27566746	263	1550.6	89.6	14	4500	3
2560	s13	20	S4V3	s	expert	4998	2592	27566773	27567668	896	1624.6	79	15	4500	3
2561	s13	20	S4V3	s	expert	6143	2638	27567918	27568310	393	1457.1	6	16	6000	3
2562	s13	20	S4V3	s	expert	6851	2757	27568626	27568807	182	1478.9	325.5	17	6500	6
2563	s13	20	S4V3	s	expert	7076	2740	27568851	27568985	135	1444.5	446.2	18	7000	6
2564	s13	20	S4V3	s	expert	7264	2460	27569039	27569462	424	1590.8	744.3	19	7000	9
2565	s13	20	S4V3	s	expert	7717	2247	27569492	27569763	272	1404.1	699.7	20	7500	9
2566	s13	20	S4V3	s	expert	8037	2306	27569812	27569993	182	1249.3	841	21	8000	9
2567	s13	20	S4V3	s	expert	8270	2356	27570045	27570191	147	1383.5	645	22	8000	9
2568	s13	20	S4V3	s	expert	8441	2363	27570216	27570458	243	1307.5	637.1	23	8000	9
2569	s13	20	S4V3	s	expert	8702	2470	27570477	27570865	389	1290	656.9	24	8500	9
2570	s13	20	S4V3	s	expert	9106	2464	27570881	27571227	347	1313.1	642.4	25	9000	9
2571	s13	20	S4V3	s	expert	9502	1970	27571277	27571672	396	922.4	338.6	26	9500	5
2572	s13	20	S4V3	s	expert	9977	2105	27571752	27572191	440	279	997.7	27	9500	7
2573	s13	20	S4V3	s	expert	10483	2098	27572258	27572387	130	1189	682.4	28	10000	9
2574	s13	20	S4V3	s	expert	10640	2176	27572415	27572564	150	1341.7	688.4	29	10500	9
2575	s13	20	S4V3	s	expert	10814	2207	27572589	27572934	346	1301.2	641	30	10500	9
2576	s13	20	S4V3	s	expert	11177	2340	27572952	27573251	300	1236.7	638.9	31	11000	9
2577	s13	20	S4V3	s	expert	11498	2474	27573273	27573509	237	1205.7	629.6	32	11000	9
2578	s13	20	S4V3	s	expert	11793	2715	27573568	27573721	154	262	898.7	33	11500	7
2579	s13	20	S4V3	s	expert	11984	2691	27573759	27573839	81	336.5	849.3	34	11500	7
2580	s13	20	S4V3	s	expert	12118	2280	27573893	27574055	163	1322.2	656.3	35	12000	9
2581	s13	20	S4V3	s	expert	12305	2273	27574080	27574467	388	1266.2	662	36	12000	9
2582	s13	20	S4V3	s	expert	12708	2452	27574483	27574643	161	1231	658.1	37	12500	9
2583	s13	20	S4V3	s	expert	12918	2586	27574693	27574980	288	868.4	691.8	38	12500	8
2584	s13	20	S4V3	s	expert	13257	2275	27575032	27575256	225	820	425.7	39	13000	5
2585	s13	20	S4V3	s	expert	13526	2297	27575301	27576607	1307	895.6	304	40	13500	5
2586	s13	20	S4V3	s	expert	14871	2668	27576646	27576909	264	797.1	384.9	41	14500	5
2587	s13	21	S2V6	c	expert	0	3110	27814540	27815151	612	782.8	448.6	1	0	5
2588	s13	21	S2V6	c	expert	638	2053	27815178	27815409	232	796.5	429.5	2	500	5
2589	s13	21	S2V6	c	expert	928	1681	27815468	27815678	211	102.1	83.5	3	500	1
2590	s13	21	S2V6	c	expert	1160	1775	27815700	27816148	449	171.7	96.1	4	1000	1
2591	s13	21	S2V6	c	expert	1675	2525	27816215	27818382	2168	807.3	485.4	5	1500	5
2592	s13	21	S2V6	c	expert	3867	2693	27818407	27819710	1304	811.2	457.1	6	3500	5
2593	s13	21	S2V6	c	expert	5225	2557	27819765	27820064	300	261.2	81.7	7	5000	1
2594	s13	21	S2V6	c	expert	5550	2326	27820090	27820243	154	157.1	86.3	8	5500	1
2595	s13	21	S2V6	c	expert	5725	2203	27820265	27820397	133	93.2	100.8	9	5500	1
2596	s13	21	S2V6	c	expert	5872	2342	27820412	27820789	378	70	107.5	10	5500	1
2597	s13	21	S2V6	c	expert	6302	2675	27820842	27821064	223	484.8	285	11	6000	1
2598	s13	21	S2V6	c	expert	6547	2520	27821087	27821533	447	533.5	305.3	12	6500	5
2599	s13	21	S2V6	c	expert	7025	2591	27821565	27821867	303	822.9	431.4	13	7000	5
2600	s13	21	S2V6	c	expert	7379	2356	27821919	27822296	378	1045.5	266	14	7000	2
2601	s13	21	S2V6	c	expert	7806	2222	27822346	27822779	434	1493.2	11.1	15	7500	3
2602	s13	21	S2V6	c	expert	8966	2571	27823506	27823554	49	1530.3	354.2	16	8500	6
2603	s13	21	S2V6	c	expert	9074	2605	27823614	27823832	219	1502	780.5	17	9000	9
2604	s13	21	S2V6	c	expert	9328	2445	27823868	27823991	124	1558.8	863.1	18	9000	9
2605	s13	21	S2V6	c	expert	9478	2391	27824018	27824210	193	1456.9	918.8	19	9000	9
2606	s13	21	S2V6	c	expert	9683	2522	27824223	27825049	827	1427.5	942.3	20	9500	9
2607	s13	21	S2V6	c	expert	10579	2416	27825119	27825505	387	1041	273	21	10500	2
2608	s13	21	S2V6	c	expert	11033	2265	27825573	27826047	475	267.7	655	22	11000	7
2609	s13	21	S2V6	c	expert	11539	2315	27826079	27826525	447	165.3	481.8	23	11500	4
2610	s13	21	S2V6	c	expert	11996	2325	27826536	27826981	446	176.4	418.6	24	11500	4
2611	s13	21	S2V6	c	expert	12465	2336	27827005	27827491	487	216.3	427.1	25	12000	4
2612	s13	21	S2V6	c	expert	13008	2495	27827548	27827861	314	785.8	461.1	26	13000	5
2613	s13	21	S2V6	c	expert	13376	2180	27827916	27828245	330	171.7	93	27	13000	1
2614	s13	21	S2V6	c	expert	13731	2240	27828271	27828568	298	84.6	111.3	28	13500	1
2615	s13	21	S2V6	c	expert	14090	2489	27828630	27828839	210	757	366.2	29	14000	5
2616	s13	22	S2V7	c	expert	0	2792	27859767	27860201	435	814.5	443.3	1	0	5
2617	s13	22	S2V7	c	expert	650	1853	27860417	27860570	154	802	487.3	2	500	5
2618	s13	22	S2V7	c	expert	864	1888	27860631	27860810	180	298	95.5	3	500	1
2619	s13	22	S2V7	c	expert	1079	2009	27860846	27860922	77	177.8	101.2	4	1000	1
2620	s13	22	S2V7	c	expert	1275	2173	27861042	27861243	202	162.9	74.7	5	1000	1
2621	s13	22	S2V7	c	expert	1490	2394	27861257	27861627	371	209.8	61.1	6	1000	1
2622	s13	22	S2V7	c	expert	1873	2651	27861640	27862222	583	212.2	74	7	1500	1
2623	s13	22	S2V7	c	expert	2481	2817	27862248	27862450	203	155.5	110.3	8	2000	1
2624	s13	22	S2V7	c	expert	2748	2894	27862515	27863806	1292	818.9	468.7	9	2500	5
2625	s13	22	S2V7	c	expert	4112	3015	27863879	27864619	741	229	716.8	10	4000	7
2626	s13	22	S2V7	c	expert	4876	2929	27864643	27865053	411	260	729.7	11	4500	7
2627	s13	22	S2V7	c	expert	5328	2972	27865095	27865338	244	73	699.9	12	5000	7
2628	s13	22	S2V7	c	expert	5595	3068	27865362	27865903	542	149.4	697.8	13	5500	7
2629	s13	22	S2V7	c	expert	6160	3185	27865927	27866423	497	151	662.5	14	6000	7
2630	s13	22	S2V7	c	expert	6666	3306	27866433	27867334	902	158	663.9	15	6500	7
2631	s13	22	S2V7	c	expert	7598	3298	27867365	27867731	367	56	545	16	7500	4
2632	s13	22	S2V7	c	expert	8043	2824	27867810	27868273	464	1325.8	732.9	17	8000	9
2633	s13	22	S2V7	c	expert	8527	2567	27868294	27868504	211	1287.3	721.1	18	8500	9
2634	s13	22	S2V7	c	expert	8796	2506	27868563	27869038	476	859	373.4	19	8500	5
2635	s13	22	S2V7	c	expert	9299	1929	27869066	27869731	666	745.2	370.9	20	9000	5
2636	s13	22	S2V7	c	expert	9998	1872	27869765	27869931	167	978.6	427.6	21	9500	5
2637	s13	22	S2V7	c	expert	10216	1697	27869983	27870209	227	1569.1	77	22	10000	3
2638	s13	22	S2V7	c	expert	10457	2073	27870224	27871107	884	1519.1	108.8	23	10000	3
2639	s13	22	S2V7	c	expert	11361	2418	27871128	27871406	279	1493.3	146	24	11000	3
2640	s13	22	S2V7	c	expert	11661	2474	27871428	27872098	671	1500.7	99.2	25	11500	3
2641	s13	22	S2V7	c	expert	12347	2604	27872114	27872593	480	1496.2	129	26	12000	3
2642	s13	22	S2V7	c	expert	12899	2990	27872666	27872892	227	346.1	480.7	27	12500	4
2643	s13	22	S2V7	c	expert	13156	2334	27872923	27873218	296	524	446.5	28	13000	4
2644	s13	22	S2V7	c	expert	13484	2076	27873251	27873561	311	917.7	464.4	29	13000	5
2645	s13	22	S2V7	c	expert	13851	2211	27873618	27873834	217	536	443.7	30	13500	5
2646	s13	22	S2V7	c	expert	14095	2028	27873862	27874090	229	496.9	352.3	31	14000	4
2647	s13	22	S2V7	c	expert	14344	1987	27874111	27874417	307	432.6	346.1	32	14000	4
2648	s13	23	S2V1	s	expert	0	2997	27894080	27894298	219	797.4	430.6	1	0	5
2649	s13	23	S2V1	s	expert	333	2934	27894413	27894512	100	227.5	60.5	2	0	1
2650	s13	23	S2V1	s	expert	467	2353	27894547	27894692	146	142.9	53.5	3	0	1
2651	s13	23	S2V1	s	expert	628	1906	27894708	27895237	530	182.6	84.3	4	500	1
2652	s13	23	S2V1	s	expert	1170	2319	27895250	27896006	757	172.4	69.5	5	1000	1
2653	s13	23	S2V1	s	expert	1942	2584	27896022	27896969	948	216.8	62	6	1500	1
2654	s13	23	S2V1	s	expert	2914	2720	27896994	27897138	145	178	75	7	2500	1
2655	s13	23	S2V1	s	expert	3093	2707	27897173	27897565	393	65.2	90.6	8	3000	1
2656	s13	23	S2V1	s	expert	3580	2683	27897660	27898080	421	779.7	880.7	9	3500	8
2657	s13	23	S2V1	s	expert	4018	2019	27898098	27898401	304	841.5	923.8	10	4000	8
2658	s13	23	S2V1	s	expert	4378	1853	27898458	27898740	283	285.3	913.2	11	4000	7
2659	s13	23	S2V1	s	expert	4689	1885	27898769	27899169	401	196.8	801.7	12	4500	7
2660	s13	23	S2V1	s	expert	5112	2122	27899192	27899630	439	272	777.1	13	5000	7
2661	s13	23	S2V1	s	expert	5561	2115	27899641	27899810	170	304	777.1	14	5500	7
2662	s13	23	S2V1	s	expert	5782	2280	27899862	27900408	547	684.6	929.2	15	5500	8
2663	s13	23	S2V1	s	expert	6383	2299	27900463	27900895	433	1379.9	711.2	16	6000	9
2664	s13	23	S2V1	s	expert	6839	1950	27900919	27901294	376	1503.8	722.7	17	6500	9
2665	s13	23	S2V1	s	expert	7228	2182	27901308	27901633	326	1460.7	713.1	18	7000	9
2666	s13	23	S2V1	s	expert	7578	2342	27901658	27901969	312	1361.1	727.5	19	7500	9
2667	s13	23	S2V1	s	expert	7963	2202	27902043	27902461	419	1463.5	57.5	20	7500	3
2668	s13	23	S2V1	s	expert	8412	2362	27902492	27903105	614	1488.8	188.4	21	8000	3
2669	s13	23	S2V1	s	expert	9078	2465	27903158	27903283	126	1326.7	4.7	22	9000	3
2670	s13	23	S2V1	s	expert	9295	2652	27903375	27903488	114	1405.4	968.5	23	9000	9
2671	s13	23	S2V1	s	expert	9444	2522	27903524	27903645	122	1450.8	913.6	24	9000	9
2672	s13	23	S2V1	s	expert	9585	2222	27903665	27904165	501	1431.2	925.7	25	9500	9
2673	s13	23	S2V1	s	expert	10133	2470	27904213	27904413	201	1478.4	765.8	26	10000	9
2674	s13	23	S2V1	s	expert	10372	2402	27904452	27904897	446	1292.8	922.8	27	10000	9
2675	s13	23	S2V1	s	expert	10873	2423	27904953	27905429	477	965.9	580.1	28	10500	5
2676	s13	23	S2V1	s	expert	11379	1947	27905459	27906050	592	848.2	471.8	29	11000	5
2677	s13	23	S2V1	s	expert	11998	2224	27906078	27906622	545	1035.8	558	30	11500	5
2678	s13	23	S2V1	s	expert	12565	2636	27906645	27907536	892	1038.7	579.5	31	12500	5
2679	s13	23	S2V1	s	expert	13508	2617	27907588	27907825	238	1433	698.1	32	13500	9
2680	s13	23	S2V1	s	expert	13772	2407	27907852	27908141	290	1384.7	724	33	13500	9
2681	s13	23	S2V1	s	expert	14074	2327	27908154	27908307	154	1394.2	747	34	14000	9
2682	s13	23	S2V1	s	expert	14264	2373	27908344	27908657	314	1552.9	735.9	35	14000	9
2683	s13	23	S2V1	s	expert	14604	2284	27908684	27908910	227	1434.4	709	36	14500	9
2684	s13	23	S2V1	s	expert	14908	2161	27908988	27909134	147	1422.4	50.3	37	14500	3
2685	s13	24	S3V6	c	expert	0	2614	27940764	27941227	464	823.9	434.5	1	0	5
2686	s13	24	S3V6	c	expert	505	1796	27941269	27942026	758	784.4	283	2	500	2
2687	s13	24	S3V6	c	expert	1331	2333	27942095	27942658	564	138	79	3	1000	1
2688	s13	24	S3V6	c	expert	1915	2543	27942679	27942882	204	188.4	60.1	4	1500	1
2689	s13	24	S3V6	c	expert	2136	2651	27942900	27944402	1503	206.2	52.1	5	2000	1
2690	s13	24	S3V6	c	expert	3711	2725	27944475	27944999	525	846.1	438.4	6	3500	5
2691	s13	24	S3V6	c	expert	4265	2708	27945029	27947968	2940	815.5	518.1	7	4000	5
2692	s13	24	S3V6	c	expert	7265	2634	27948029	27948557	529	923.8	903.2	8	7000	8
2693	s13	24	S3V6	c	expert	7862	2266	27948626	27949056	431	223.7	648.6	9	7500	7
2694	s13	24	S3V6	c	expert	8321	2126	27949085	27949628	544	388.1	701.8	10	8000	7
2695	s13	24	S3V6	c	expert	8886	2264	27949650	27949951	302	432.2	689.9	11	8500	7
2696	s13	24	S3V6	c	expert	9197	2314	27949961	27950035	75	454	686.3	12	9000	7
2697	s13	24	S3V6	c	expert	9323	2327	27950087	27950296	210	128	686.7	13	9000	7
2698	s13	24	S3V6	c	expert	9555	2225	27950319	27950623	305	107.7	711	14	9500	7
2699	s13	24	S3V6	c	expert	9865	2286	27950629	27951885	1257	129.1	705.8	15	9500	7
2700	s13	24	S3V6	c	expert	11140	2138	27951904	27952629	726	135	664.1	16	11000	7
2701	s13	24	S3V6	c	expert	11872	2205	27952636	27953314	679	142.6	650.9	17	11500	7
2702	s13	24	S3V6	c	expert	12610	2094	27953374	27954274	901	801.6	455.5	18	12500	5
2703	s13	24	S3V6	c	expert	13569	2127	27954333	27954670	338	1418.6	98	19	13500	3
2704	s13	24	S3V6	c	expert	13933	2107	27954697	27954813	117	1466.9	166.1	20	13500	3
2705	s13	24	S3V6	c	expert	14071	2158	27954835	27955007	173	1512.9	206.7	21	14000	3
2706	s13	24	S3V6	c	expert	14253	2250	27955017	27955336	320	1491	194.7	22	14000	3
2707	s13	24	S3V6	c	expert	14621	2170	27955385	27955536	152	1492.3	16	23	14500	3
2708	s13	25	S2V5	s	expert	0	2882	27976162	27976690	529	794.9	432.2	1	0	5
2709	s13	25	S2V5	s	expert	540	2955	27976702	27977037	336	789.1	467.9	2	500	5
2710	s13	25	S2V5	s	expert	927	2094	27977089	27977357	269	808.2	211.6	3	500	2
2711	s13	25	S2V5	s	expert	1319	2076	27977481	27977601	121	720.5	84.2	4	1000	2
2712	s13	25	S2V5	s	expert	1502	2256	27977664	27977842	179	124	52.7	5	1500	1
2713	s13	25	S2V5	s	expert	1702	2509	27977864	27978372	509	182.4	54.5	6	1500	1
2714	s13	25	S2V5	s	expert	2247	2700	27978409	27978746	338	114.9	79	7	2000	1
2715	s13	25	S2V5	s	expert	2610	2870	27978772	27979219	448	206.5	44.7	8	2500	1
2716	s13	25	S2V5	s	expert	3124	2995	27979286	27979611	326	868.1	412.6	9	3000	5
2717	s13	25	S2V5	s	expert	3480	2722	27979642	27979934	293	809.8	412.4	10	3000	5
2718	s13	25	S2V5	s	expert	3795	2762	27979957	27980532	576	776.6	422.8	11	3500	5
2719	s13	25	S2V5	s	expert	4393	2805	27980555	27981171	617	818.7	430.4	12	4000	5
2720	s13	25	S2V5	s	expert	5023	2551	27981185	27981615	431	809.8	430.9	13	5000	5
2721	s13	25	S2V5	s	expert	5475	2420	27981637	27982035	399	836.9	429.7	14	5000	5
2722	s13	25	S2V5	s	expert	5904	2736	27982066	27982801	736	769.7	414.6	15	5500	5
2723	s13	25	S2V5	s	expert	6665	2612	27982827	27984425	1599	814.9	430.6	16	6500	5
2724	s13	25	S2V5	s	expert	8317	2403	27984479	27984641	163	1427	174.6	17	8000	3
2725	s13	25	S2V5	s	expert	8503	2251	27984665	27985309	645	1488.4	208.8	18	8500	3
2726	s13	25	S2V5	s	expert	9179	2424	27985341	27985434	94	1393.7	95.6	19	9000	3
2727	s13	25	S2V5	s	expert	9320	2571	27985482	27985754	273	1369.9	251.7	20	9000	3
2728	s13	25	S2V5	s	expert	9614	2579	27985776	27986236	461	1441.8	246	21	9500	3
2729	s13	25	S2V5	s	expert	10088	2489	27986250	27986387	138	1421.3	250	22	10000	3
2730	s13	25	S2V5	s	expert	10279	2373	27986441	27986906	466	1275.3	42.8	23	10000	3
2731	s13	25	S2V5	s	expert	10821	2268	27986983	27987204	222	199.8	90.5	24	10500	1
2732	s13	25	S2V5	s	expert	11120	2257	27987282	27987446	165	1464.1	174.6	25	11000	3
2733	s13	25	S2V5	s	expert	11307	2416	27987469	27988990	1522	1485.6	198.5	26	11000	3
2734	s13	25	S2V5	s	expert	12902	2780	27989064	27989357	294	733.9	291	27	12500	2
2735	s13	25	S2V5	s	expert	13274	2809	27989436	27989605	170	364.4	755.9	28	13000	7
2736	s13	25	S2V5	s	expert	13520	2257	27989682	27989899	218	1512.9	92.2	29	13500	3
2737	s13	25	S2V5	s	expert	13763	2259	27989925	27990149	225	1420.1	95.3	30	13500	3
2738	s13	25	S2V5	s	expert	14375	2386	27990537	27990782	246	1483.9	118.6	31	14000	3
2739	s13	25	S2V5	s	expert	14660	2467	27990822	27991088	267	1278.7	31.7	32	14500	3
2740	s13	25	S2V5	s	expert	15037	2820	27991199	27991434	236	866	961.1	33	15000	8
2741	s13	25	S2V5	s	expert	15323	2205	27991485	27991687	203	1382.5	928.9	34	15000	9
2742	s13	26	S3V8	c	expert	0	3137	28018784	28020000	1217	758.7	465.1	1	0	5
2743	s13	26	S3V8	c	expert	1254	1802	28020038	28020359	322	793.1	374.4	2	1000	5
2744	s13	26	S3V8	c	expert	1582	1520	28020366	28020722	357	801.8	367.2	3	1500	5
2745	s13	26	S3V8	c	expert	1947	1573	28020731	28020944	214	773.9	361.8	4	1500	5
2746	s13	26	S3V8	c	expert	2182	1704	28020966	28021296	331	836.7	355.5	5	2000	5
2747	s13	26	S3V8	c	expert	2537	1804	28021321	28021658	338	749.2	359.1	6	2500	5
2748	s13	26	S3V8	c	expert	2899	1897	28021683	28022009	327	827.9	364.8	7	2500	5
2749	s13	26	S3V8	c	expert	3242	1881	28022026	28022225	200	866.5	368.4	8	3000	5
2750	s13	26	S3V8	c	expert	3460	1795	28022244	28022527	284	814.5	373.5	9	3000	5
2751	s13	26	S3V8	c	expert	3766	1900	28022550	28023546	997	882.3	373.7	10	3500	5
2752	s13	26	S3V8	c	expert	4812	2292	28023596	28024654	1059	811.6	516	11	4500	5
2753	s13	26	S3V8	c	expert	5906	2137	28024690	28026498	1809	849.3	461	12	5500	5
2754	s13	26	S3V8	c	expert	7759	1816	28026543	28027031	489	726.8	316.3	13	7500	5
2755	s13	26	S3V8	c	expert	8322	1873	28027106	28027345	240	1219	613.9	14	8000	9
2756	s13	26	S3V8	c	expert	8614	1851	28027398	28027591	194	1137.8	864.7	15	8500	9
2757	s13	26	S3V8	c	expert	8871	1867	28027655	28027933	279	1446.6	221.8	16	8500	3
2758	s13	26	S3V8	c	expert	9194	1791	28027978	28028162	185	1424.6	30.8	17	9000	3
2759	s13	26	S3V8	c	expert	9756	2031	28028540	28028859	320	667.8	174.9	18	9500	2
2760	s13	26	S3V8	c	expert	10145	1973	28028929	28029190	262	582	906	19	10000	8
2761	s13	26	S3V8	c	expert	10440	1920	28029224	28029495	272	661.8	948.8	20	10000	8
2762	s13	26	S3V8	c	expert	10722	2021	28029506	28029694	189	640	948.8	21	10500	8
2763	s13	26	S3V8	c	expert	10970	1952	28029754	28029881	128	1249	702.2	22	10500	9
2764	s13	26	S3V8	c	expert	11130	1977	28029914	28030122	209	1253.2	659	23	11000	9
2765	s13	26	S3V8	c	expert	11361	1894	28030145	28030357	213	1332.3	679.5	24	11000	9
2766	s13	26	S3V8	c	expert	11596	2117	28030380	28030765	386	1252	692.7	25	11500	9
2767	s13	26	S3V8	c	expert	12046	2326	28030830	28031269	440	648.4	906.2	26	12000	8
2768	s13	26	S3V8	c	expert	12542	2161	28031326	28031519	194	290	798.4	27	12500	7
2769	s13	26	S3V8	c	expert	12757	2180	28031541	28031790	250	311	832.3	28	12500	7
2770	s13	26	S3V8	c	expert	13032	2218	28031816	28032295	480	397.7	876.5	29	13000	7
2771	s13	26	S3V8	c	expert	13572	1996	28032356	28032880	525	837.1	476.7	30	13500	5
2772	s13	26	S3V8	c	expert	14122	1485	28032906	28033082	177	668.8	442.3	31	14000	5
2773	s13	26	S3V8	c	expert	14320	1367	28033104	28033455	352	659.1	388.8	32	14000	5
2774	s13	26	S3V8	c	expert	14697	1385	28033481	28033696	216	790.1	360.4	33	14500	5
2775	s13	26	S3V8	c	expert	14933	1461	28033717	28034119	403	730.5	343.9	34	14500	5
2776	s13	26	S3V8	c	expert	15369	1484	28034153	28034446	294	857	334.3	35	15000	5
4878	s3	3	S3V7	c	expert	0	4670	1105555	1106241	687	809.5	424.3	1	0	5
4879	s3	3	S3V7	c	expert	704	3241	1106259	1106694	436	827.5	449.4	2	500	5
4880	s3	3	S3V7	c	expert	1205	2873	1106760	1106888	129	150.1	123.2	3	1000	1
4881	s3	3	S3V7	c	expert	1373	2770	1106928	1106960	33	169	161.6	4	1000	1
4882	s3	3	S3V7	c	expert	1413	2769	1106968	1107009	42	183.9	169.2	5	1000	1
4883	s3	3	S3V7	c	expert	1508	2739	1107063	1107120	58	165.7	183.6	6	1500	1
4884	s3	3	S3V7	c	expert	1591	3108	1107146	1108185	1040	165.7	107.3	7	1500	1
4885	s3	3	S3V7	c	expert	2655	3616	1108210	1108401	192	88.3	80	8	2500	1
4886	s3	3	S3V7	c	expert	2869	3800	1108424	1108832	409	81.8	90.4	9	2500	1
4887	s3	3	S3V7	c	expert	3314	3879	1108869	1109143	275	197	59.7	10	3000	1
4888	s3	3	S3V7	c	expert	3597	3915	1109152	1109539	388	225.3	54.3	11	3500	1
4889	s3	3	S3V7	c	expert	4072	3955	1109627	1109753	127	402.6	699.3	12	4000	7
4890	s3	3	S3V7	c	expert	4219	3971	1109774	1109991	218	409.8	758.6	13	4000	7
4891	s3	3	S3V7	c	expert	4455	3849	1110010	1110294	285	455.9	811.3	14	4000	7
4892	s3	3	S3V7	c	expert	4788	3708	1110343	1110913	571	923.5	855.1	15	4500	8
4893	s3	3	S3V7	c	expert	5431	3873	1110986	1111312	327	1076.7	413.7	16	5000	6
4894	s3	3	S3V7	c	expert	5819	3870	1111374	1111523	150	764.1	742.9	17	5500	8
4895	s3	3	S3V7	c	expert	5977	3854	1111532	1111659	128	753	754.2	18	5500	8
4896	s3	3	S3V7	c	expert	6117	3785	1111672	1112072	401	776.9	787.5	19	6000	8
4897	s3	3	S3V7	c	expert	6529	3772	1112084	1112165	82	807.4	802.9	20	6500	8
4898	s3	3	S3V7	c	expert	6694	3857	1112249	1112425	177	1026.8	379.3	21	6500	5
4899	s3	3	S3V7	c	expert	6882	3903	1112437	1112702	266	1072	389.9	22	6500	6
4900	s3	3	S3V7	c	expert	7163	3974	1112718	1112980	263	1107	377.4	23	7000	6
4901	s3	3	S3V7	c	expert	7464	4003	1113019	1113369	351	869.8	332	24	7000	5
4902	s3	3	S3V7	c	expert	7824	4046	1113379	1113436	58	866	332.4	25	7500	5
4903	s3	3	S3V7	c	expert	7891	4058	1113446	1113499	54	863.3	328.9	26	7500	5
4904	s3	3	S3V7	c	expert	8001	3955	1113556	1113780	225	1370.6	145	27	8000	3
4905	s3	3	S3V7	c	expert	8261	3925	1113816	1113997	182	1516.4	113	28	8000	3
4906	s3	3	S3V7	c	expert	8449	3860	1114004	1114231	228	1480.3	114.8	29	8000	3
4907	s3	3	S3V7	c	expert	8691	3796	1114246	1114597	352	1528	110.8	30	8500	3
4908	s3	3	S3V7	c	expert	9105	4176	1114660	1114820	161	799.8	382.1	31	9000	5
4909	s3	3	S3V7	c	expert	9281	4251	1114836	1114957	122	833	425.3	32	9000	5
4910	s3	3	S3V7	c	expert	9424	4189	1114979	1115996	1018	810.3	476.1	33	9000	5
4911	s3	3	S3V7	c	expert	10459	4022	1116014	1116260	247	858.1	445.1	34	10000	5
4912	s3	3	S3V7	c	expert	10718	3996	1116273	1116420	148	916.8	410.6	35	10500	5
4913	s3	3	S3V7	c	expert	10896	3970	1116451	1116730	280	1100	410.5	36	10500	6
4914	s3	3	S3V7	c	expert	11214	3916	1116769	1116896	128	854.7	401	37	11000	5
4915	s3	3	S3V7	c	expert	11357	4017	1116912	1117186	275	798.2	394.4	38	11000	5
4916	s3	3	S3V7	c	expert	11651	4001	1117206	1117322	117	828.4	407.2	39	11500	5
4917	s3	3	S3V7	c	expert	11790	3964	1117345	1117560	216	908.1	419.1	40	11500	5
4918	s3	3	S3V7	c	expert	12015	4032	1117570	1117856	287	937	422.7	41	12000	5
4919	s3	3	S3V7	c	expert	12349	4180	1117904	1118064	161	536.9	394.2	42	12000	5
4920	s3	3	S3V7	c	expert	12527	4099	1118082	1118439	358	584.1	402.6	43	12500	5
4921	s3	3	S3V7	c	expert	12918	3989	1118473	1118602	130	802.5	341.6	44	12500	5
4922	s3	3	S3V7	c	expert	13086	4108	1118641	1118791	151	510.5	370.3	45	13000	4
4923	s3	3	S3V7	c	expert	13251	4201	1118806	1119226	421	465.6	376.1	46	13000	4
4924	s3	3	S3V7	c	expert	13733	4199	1119288	1119731	444	379.8	843.8	47	13500	7
4925	s3	4	S4V3	s	expert	0	4371	1171619	1172123	505	830.7	463.5	1	0	5
4926	s3	4	S4V3	s	expert	534	3196	1172153	1172360	208	765.2	408.8	2	500	5
4927	s3	4	S4V3	s	expert	807	2545	1172426	1172584	159	65.2	168.1	3	500	1
4928	s3	4	S4V3	s	expert	980	2339	1172599	1172877	279	129.1	144	4	500	1
4929	s3	4	S4V3	s	expert	1265	2482	1172884	1173473	590	144	144.6	5	1000	1
4930	s3	4	S4V3	s	expert	1862	2802	1173481	1173669	189	159	133	6	1500	1
4931	s3	4	S4V3	s	expert	2078	3131	1173697	1174287	591	16	166	7	2000	1
4932	s3	4	S4V3	s	expert	2694	3239	1174313	1174500	188	210	130	8	2500	1
4933	s3	4	S4V3	s	expert	2888	3397	1174507	1174924	418	183	126.4	9	2500	1
4934	s3	4	S4V3	s	expert	3317	3491	1174936	1175007	72	166.8	145	10	3000	1
4935	s3	4	S4V3	s	expert	3461	3582	1175080	1175200	121	934.7	449.9	11	3000	5
4936	s3	4	S4V3	s	expert	3604	3541	1175223	1175396	174	1048.8	382.8	12	3500	5
4937	s3	4	S4V3	s	expert	3837	2972	1175456	1175926	471	336.4	126.1	13	3500	1
4938	s3	4	S4V3	s	expert	4352	2804	1175971	1176106	136	643.9	299.5	14	4000	2
4939	s3	4	S4V3	s	expert	4557	2879	1176176	1176306	131	1411.6	325	15	4500	6
4940	s3	4	S4V3	s	expert	4708	2970	1176327	1176658	332	1513	372.2	16	4500	6
4941	s3	4	S4V3	s	expert	5132	3263	1176751	1177012	262	551	948.9	17	5000	8
4942	s3	4	S4V3	s	expert	5422	3192	1177041	1177281	241	331.3	911.4	18	5000	7
4943	s3	4	S4V3	s	expert	5733	3177	1177352	1177578	227	1215.7	897.9	19	5500	9
4944	s3	4	S4V3	s	expert	5973	3214	1177592	1177878	287	1245	919.5	20	5500	9
4945	s3	4	S4V3	s	expert	6279	3372	1177898	1178433	536	1288	930.2	21	6000	9
4946	s3	4	S4V3	s	expert	6884	3650	1178503	1178661	159	433.6	948	22	6500	7
4947	s3	4	S4V3	s	expert	7063	3667	1178682	1179042	361	344.2	938.9	23	7000	7
4948	s3	4	S4V3	s	expert	7440	3588	1179059	1179370	312	274.5	944.4	24	7000	7
4949	s3	4	S4V3	s	expert	7762	3628	1179381	1179505	125	246.6	941.9	25	7500	7
4950	s3	4	S4V3	s	expert	7937	3671	1179556	1179718	163	785	918.5	26	7500	8
4951	s3	4	S4V3	s	expert	8123	3737	1179742	1180454	713	915.1	910.4	27	8000	8
4952	s3	4	S4V3	s	expert	8860	3728	1180479	1180673	195	777	840.8	28	8500	8
4953	s3	4	S4V3	s	expert	9125	3574	1180744	1180942	199	861.4	450.9	29	9000	5
4954	s3	4	S4V3	s	expert	9344	3280	1180963	1181195	233	846.9	411.7	30	9000	5
4955	s3	4	S4V3	s	expert	9630	2949	1181249	1181384	136	1417.3	370.5	31	9500	6
4956	s3	4	S4V3	s	expert	9779	2977	1181398	1181690	293	1459.3	365.7	32	9500	6
4957	s3	4	S4V3	s	expert	10114	3027	1181733	1181999	267	1515.1	142	33	10000	3
4958	s3	4	S4V3	s	expert	10401	3113	1182020	1182166	147	1491.8	62.8	34	10000	3
4959	s3	4	S4V3	s	expert	10556	3290	1182175	1182524	350	1464.6	61.5	35	10500	3
4960	s3	4	S4V3	s	expert	10925	3432	1182544	1182798	255	1538.2	65	36	10500	3
4961	s3	4	S4V3	s	expert	11249	3663	1182868	1182979	112	861.6	366.9	37	11000	5
4962	s3	4	S4V3	s	expert	11387	3758	1183006	1183319	314	916.2	323	38	11000	5
4963	s3	4	S4V3	s	expert	11757	3524	1183376	1183542	167	404.3	119.4	39	11500	1
4964	s3	4	S4V3	s	expert	11941	3198	1183560	1183792	233	353.3	141.9	40	11500	1
4965	s3	4	S4V3	s	expert	12188	2953	1183807	1184143	337	315.7	133.9	41	12000	1
4966	s3	4	S4V3	s	expert	12543	2967	1184162	1184808	647	400.9	108.4	42	12500	1
4967	s3	4	S4V3	s	expert	13228	3262	1184847	1185146	300	120.2	89.2	43	13000	1
4968	s3	4	S4V3	s	expert	13539	3403	1185158	1185257	100	160	73	44	13500	1
4969	s3	4	S4V3	s	expert	13666	3643	1185285	1185783	499	42.5	133	45	13500	1
4970	s3	4	S4V3	s	expert	14220	3900	1185839	1186047	209	776.5	435.4	46	14000	5
4971	s3	4	S4V3	s	expert	14489	3918	1186108	1186467	360	321	851.6	47	14000	7
4972	s3	4	S4V3	s	expert	14865	3839	1186484	1186785	302	386.6	897.9	48	14500	7
4973	s3	5	S3V5	s	expert	0	3677	1217731	1218800	1070	824.6	439.4	1	0	5
4974	s3	5	S3V5	s	expert	1137	2875	1218868	1219013	146	65.7	145.9	2	1000	1
4975	s3	5	S3V5	s	expert	1302	2888	1219033	1219921	889	160.4	144	3	1000	1
4976	s3	5	S3V5	s	expert	2217	3369	1219948	1220457	510	39.6	132	4	2000	1
4977	s3	5	S3V5	s	expert	2790	3516	1220521	1220691	171	740.1	407.3	5	2500	5
4978	s3	5	S3V5	s	expert	3021	3555	1220752	1220910	159	779.9	752	6	3000	8
4979	s3	5	S3V5	s	expert	3238	3667	1220969	1221251	283	736.8	384.7	7	3000	5
4980	s3	5	S3V5	s	expert	3579	3525	1221310	1221507	198	1409.9	225.5	8	3500	3
4981	s3	5	S3V5	s	expert	3839	3595	1221570	1221699	130	785.4	384.6	9	3500	5
4982	s3	5	S3V5	s	expert	3988	3730	1221719	1222232	514	831	402.5	10	3500	5
4983	s3	5	S3V5	s	expert	4510	3777	1222241	1222386	146	826.3	415.6	11	4500	5
4984	s3	5	S3V5	s	expert	4664	3791	1222395	1222625	231	817	410.6	12	4500	5
4985	s3	5	S3V5	s	expert	4952	3834	1222683	1222767	85	327.3	420.2	13	4500	4
4986	s3	5	S3V5	s	expert	5117	3584	1222848	1223103	256	1461.3	126.4	14	5000	3
4987	s3	5	S3V5	s	expert	5394	3587	1223125	1223341	217	1487.3	67.5	15	5000	3
4988	s3	5	S3V5	s	expert	5623	3660	1223354	1223633	280	1466.8	65.2	16	5500	3
4989	s3	5	S3V5	s	expert	5921	3708	1223652	1223759	108	1539.5	63.9	17	5500	3
4990	s3	5	S3V5	s	expert	6044	3730	1223775	1224046	272	1600.2	83.7	18	6000	3
4991	s3	5	S3V5	s	expert	6392	3963	1224123	1224475	353	721.9	180.2	19	6000	2
4992	s3	5	S3V5	s	expert	6789	4001	1224520	1224970	451	310.5	208.6	20	6500	1
4993	s3	5	S3V5	s	expert	7281	3970	1225012	1225156	145	711.8	342.4	21	7000	5
4994	s3	5	S3V5	s	expert	7451	3977	1225182	1225352	171	852.5	366	22	7000	5
4995	s3	5	S3V5	s	expert	7677	3924	1225408	1225615	208	612.5	685.1	23	7500	8
4996	s3	5	S3V5	s	expert	7911	3924	1225642	1225946	305	807.4	699.2	24	7500	8
4997	s3	5	S3V5	s	expert	8228	3956	1225959	1226312	354	834.6	706.4	25	8000	8
4998	s3	5	S3V5	s	expert	8594	4016	1226325	1226481	157	787.8	706.6	26	8500	8
4999	s3	5	S3V5	s	expert	8802	4290	1226533	1226567	35	720.4	391	27	8500	5
5000	s3	5	S3V5	s	expert	8854	4116	1226585	1226693	109	676.1	458.1	28	8500	5
5001	s3	5	S3V5	s	expert	9011	3946	1226742	1227020	279	429.6	320.2	29	9000	4
5002	s3	5	S3V5	s	expert	9353	3804	1227084	1227109	26	371	729.9	30	9000	7
5003	s3	5	S3V5	s	expert	9423	3818	1227154	1227222	69	372.3	718.8	31	9000	7
5004	s3	5	S3V5	s	expert	9513	3713	1227244	1227536	293	390.3	731.8	32	9500	7
5005	s3	5	S3V5	s	expert	9828	3781	1227559	1227679	121	282.5	689	33	9500	7
5006	s3	5	S3V5	s	expert	9956	3820	1227687	1227909	223	298.2	655.6	34	9500	7
5007	s3	5	S3V5	s	expert	10203	3843	1227934	1228365	432	346.1	683.4	35	10000	7
5008	s3	5	S3V5	s	expert	10672	3849	1228403	1228425	23	362	686.3	36	10500	7
5009	s3	5	S3V5	s	expert	10714	3853	1228445	1228681	237	425.7	700.2	37	10500	7
5010	s3	5	S3V5	s	expert	10972	3908	1228703	1228889	187	489.2	723.9	38	10500	7
5011	s3	5	S3V5	s	expert	11203	3973	1228934	1229259	326	807.5	721.6	39	11000	8
5012	s3	5	S3V5	s	expert	11537	4140	1229268	1230575	1308	813.4	729.9	40	11500	8
5013	s3	5	S3V5	s	expert	12897	4471	1230628	1230653	26	810.5	330.4	41	12500	5
5014	s3	5	S3V5	s	expert	12941	4293	1230672	1230809	138	757.4	392.1	42	12500	5
5015	s3	5	S3V5	s	expert	13146	4140	1230877	1231259	383	191.7	544.1	43	13000	4
5016	s3	5	S3V5	s	expert	13546	4086	1231277	1231572	296	230.1	580	44	13500	4
5017	s3	5	S3V5	s	expert	13852	4083	1231583	1231660	78	199.2	611.1	45	13500	7
5018	s3	5	S3V5	s	expert	13999	4086	1231730	1231907	178	738.4	446.4	46	13500	5
5019	s3	5	S3V5	s	expert	14194	4025	1231925	1232325	401	700.1	460.8	47	14000	5
5020	s3	5	S3V5	s	expert	14660	3696	1232391	1232568	178	346.6	177.4	48	14500	1
5021	s3	5	S3V5	s	expert	14865	3675	1232596	1232852	257	173.7	107.1	49	14500	1
5022	s3	6	S2V1	s	expert	0	4223	1273523	1274718	1196	849.7	334	1	0	5
5023	s3	6	S2V1	s	expert	1252	2868	1274775	1274918	144	745.7	832.1	2	1000	8
5024	s3	6	S2V1	s	expert	1420	2541	1274943	1275175	233	721.1	910.6	3	1000	8
5025	s3	6	S2V1	s	expert	1660	2325	1275183	1275776	594	745.1	959.8	4	1500	8
5026	s3	6	S2V1	s	expert	2260	2237	1275783	1275806	24	752.9	967.3	5	2000	8
5027	s3	6	S2V1	s	expert	2294	2217	1275817	1276021	205	749.9	996	6	2000	8
5028	s3	6	S2V1	s	expert	2510	2500	1276033	1279320	3288	727.7	1039	7	2500	8
5029	s3	6	S2V1	s	expert	5922	2736	1279445	1279569	125	145	156	8	5500	1
5030	s3	6	S2V1	s	expert	6065	2832	1279588	1280235	648	169.1	114.2	9	6000	1
5031	s3	6	S2V1	s	expert	6721	3217	1280244	1280912	669	165.6	97.6	10	6500	1
5032	s3	6	S2V1	s	expert	7407	3442	1280930	1281136	207	235.2	99.9	11	7000	1
5033	s3	6	S2V1	s	expert	7667	3472	1281190	1281466	277	854	129	12	7500	2
5034	s3	6	S2V1	s	expert	8003	3022	1281526	1281871	346	1605.1	205.8	13	8000	3
5035	s3	6	S2V1	s	expert	8381	2889	1281904	1281957	54	1373	196.3	14	8000	3
5036	s3	6	S2V1	s	expert	8453	2846	1281976	1282104	129	1371.2	198.3	15	8000	3
5037	s3	6	S2V1	s	expert	8597	2910	1282120	1282284	165	1369.8	192.6	16	8500	3
5038	s3	6	S2V1	s	expert	8780	3067	1282303	1282442	140	1333.7	166.3	17	8500	3
5039	s3	6	S2V1	s	expert	8945	3158	1282468	1282595	128	1330.8	154.4	18	8500	3
5040	s3	6	S2V1	s	expert	9091	3170	1282614	1282635	22	1359.5	152.4	19	9000	3
5041	s3	6	S2V1	s	expert	9128	3194	1282651	1282715	65	1362.7	158	20	9000	3
5042	s3	6	S2V1	s	expert	9230	3198	1282753	1282775	23	1338.2	135	21	9000	3
5043	s3	6	S2V1	s	expert	9334	3385	1282857	1283068	212	620.6	827	22	9000	8
5044	s3	6	S2V1	s	expert	9571	3206	1283094	1283341	248	738	905.9	23	9500	8
5045	s3	6	S2V1	s	expert	9828	3084	1283351	1285120	1770	669.9	1002.6	24	9500	8
5046	s3	6	S2V1	s	expert	11648	2924	1285171	1285437	267	945.9	722.5	25	11500	8
5047	s3	6	S2V1	s	expert	11929	2730	1285452	1285622	171	969.6	705.2	26	11500	8
5048	s3	6	S2V1	s	expert	12126	2694	1285649	1287763	2115	791.3	611	27	12000	8
5049	s3	6	S2V1	s	expert	14317	2801	1287840	1287903	64	1259	215.3	28	14000	3
5050	s3	6	S2V1	s	expert	14454	2916	1287977	1288114	138	84.2	143.6	29	14000	1
5051	s3	6	S2V1	s	expert	14613	2925	1288136	1288276	141	176.7	152.6	30	14500	1
5052	s3	6	S2V1	s	expert	14760	3073	1288283	1288774	492	166.1	145.9	31	14500	1
5053	s3	6	S2V1	s	expert	15298	3214	1288821	1289094	274	745.1	155	32	15000	2
5054	s3	7	S2V2	s	expert	0	4186	1337719	1338008	290	804.8	439.3	1	0	5
5055	s3	7	S2V2	s	expert	320	3676	1338039	1338237	199	774.7	351.7	2	0	5
5056	s3	7	S2V2	s	expert	542	2766	1338261	1338420	160	661.3	371.8	3	500	5
5057	s3	7	S2V2	s	expert	767	2278	1338486	1338745	260	101.6	177.4	4	500	1
5058	s3	7	S2V2	s	expert	1040	2427	1338759	1339319	561	147	137	5	1000	1
5059	s3	7	S2V2	s	expert	1621	3250	1339340	1340529	1190	137	123.2	6	1500	1
5060	s3	7	S2V2	s	expert	2828	3540	1340547	1340999	453	181.7	103	7	2500	1
5061	s3	7	S2V2	s	expert	3346	3564	1341065	1341219	155	962.9	344.5	8	3000	5
5062	s3	7	S2V2	s	expert	3534	3599	1341253	1341401	149	829.7	478.9	9	3500	5
5063	s3	7	S2V2	s	expert	3698	2861	1341417	1342053	637	785.5	599.1	10	3500	5
5064	s3	7	S2V2	s	expert	4396	2417	1342115	1342556	442	392	1019.1	11	4000	7
5065	s3	7	S2V2	s	expert	4885	2470	1342604	1342906	303	833.7	1074.5	12	4500	8
5066	s3	7	S2V2	s	expert	5194	2463	1342913	1343230	318	846.3	1070.7	13	5000	8
5067	s3	7	S2V2	s	expert	5574	2487	1343293	1344006	714	772.3	570	14	5500	5
5068	s3	7	S2V2	s	expert	6349	2690	1344068	1344282	215	793	1031.8	15	6000	8
5069	s3	7	S2V2	s	expert	6581	2925	1344300	1344633	334	864.4	1016.6	16	6500	8
5070	s3	7	S2V2	s	expert	6972	3096	1344691	1345006	316	427.4	747.5	17	6500	7
5071	s3	7	S2V2	s	expert	7336	2850	1345055	1345969	915	780.8	593	18	7000	5
5072	s3	7	S2V2	s	expert	8316	2342	1346035	1346392	358	1591.3	298	19	8000	3
5073	s3	7	S2V2	s	expert	8702	2395	1346421	1346685	265	1530.3	178	20	8500	3
5074	s3	7	S2V2	s	expert	8983	2382	1346702	1347004	303	1586.1	175.2	21	8500	3
5075	s3	7	S2V2	s	expert	9303	2512	1347022	1347173	152	1496.3	147.9	22	9000	3
5076	s3	7	S2V2	s	expert	9471	2530	1347190	1347514	325	1453	104.7	23	9000	3
5077	s3	7	S2V2	s	expert	9832	2598	1347551	1347705	155	1542	223.4	24	9500	3
5078	s3	7	S2V2	s	expert	10006	2649	1347725	1348539	815	1534.1	261.3	25	10000	3
5079	s3	7	S2V2	s	expert	10908	2829	1348627	1348855	229	76.8	127.5	26	10500	1
5080	s3	7	S2V2	s	expert	11155	2776	1348874	1349194	321	149.9	109.9	27	11000	1
5081	s3	7	S2V2	s	expert	11484	2808	1349203	1349230	28	139.4	101.3	28	11000	1
5082	s3	7	S2V2	s	expert	11535	3053	1349254	1349903	650	27	144.1	29	11500	1
5083	s3	7	S2V2	s	expert	12209	3124	1349928	1350002	75	162.5	120.3	30	12000	1
5084	s3	7	S2V2	s	expert	12372	3102	1350091	1350135	45	1580.6	130.1	31	12000	3
5085	s3	7	S2V2	s	expert	12437	3029	1350156	1350373	218	1478.8	203.8	32	12000	3
5086	s3	7	S2V2	s	expert	12677	2921	1350396	1350600	205	1542.6	255	33	12500	3
5087	s3	7	S2V2	s	expert	12889	2648	1350608	1350829	222	1534.3	256	34	12500	3
5088	s3	7	S2V2	s	expert	13173	2719	1350892	1351161	270	784.2	614	35	13000	8
5089	s3	7	S2V2	s	expert	13493	2918	1351212	1351643	432	404	1002.2	36	13000	7
5090	s3	7	S2V2	s	expert	13973	2967	1351692	1351961	270	925.6	998.8	37	13500	8
5091	s3	7	S2V2	s	expert	14251	3062	1351970	1352338	369	913.2	957.4	38	14000	8
5092	s3	7	S2V2	s	expert	14677	3174	1352396	1352676	281	1625.5	748.9	39	14500	9
5093	s3	8	S2V5	s	expert	0	4033	1410866	1412072	1207	867.2	306	1	0	5
5094	s3	8	S2V5	s	expert	1405	2886	1412271	1412350	80	1423.5	325.3	2	1000	6
5095	s3	8	S2V5	s	expert	1534	2596	1412400	1412548	149	1436.5	378	3	1500	6
5096	s3	8	S2V5	s	expert	1757	2455	1412623	1412708	86	1503.4	394.7	4	1500	6
5097	s3	8	S2V5	s	expert	2140	2647	1413006	1413188	183	1424.9	354.2	5	2000	6
5098	s3	8	S2V5	s	expert	2531	2809	1413397	1413433	37	1415.9	307	6	2500	6
5099	s3	8	S2V5	s	expert	2743	2973	1413609	1413629	21	1282	324	7	2500	6
5100	s3	8	S2V5	s	expert	2848	3019	1413714	1414141	428	543.4	751.5	8	2500	8
5101	s3	8	S2V5	s	expert	3293	2969	1414159	1414470	312	488.4	770.9	9	3000	7
5102	s3	8	S2V5	s	expert	3645	3169	1414511	1415054	544	783.7	768.4	10	3500	8
5103	s3	8	S2V5	s	expert	4202	3400	1415068	1415308	241	777.5	736.4	11	4000	8
5104	s3	8	S2V5	s	expert	4524	3507	1415390	1415667	278	338.2	707.2	12	4500	7
5105	s3	8	S2V5	s	expert	4857	3386	1415723	1415911	189	1072	753.1	13	4500	9
5106	s3	8	S2V5	s	expert	5075	3461	1415941	1416278	338	1332.6	717.8	14	5000	9
5107	s3	8	S2V5	s	expert	5432	3580	1416298	1416481	184	1408.9	731.4	15	5000	9
5108	s3	8	S2V5	s	expert	5745	3756	1416611	1416839	229	878.5	764	16	5500	8
5109	s3	8	S2V5	s	expert	5996	3751	1416862	1417237	376	978.7	791.3	17	5500	8
5110	s3	8	S2V5	s	expert	6430	3789	1417296	1417603	308	430.9	767.7	18	6000	7
5111	s3	8	S2V5	s	expert	6750	3618	1417616	1417864	249	453.4	805.7	19	6500	7
5112	s3	8	S2V5	s	expert	7099	3538	1417965	1418079	115	176.9	157.6	20	7000	1
5113	s3	8	S2V5	s	expert	7233	3484	1418099	1418308	210	181	90.5	21	7000	1
5114	s3	8	S2V5	s	expert	7453	3468	1418319	1418571	253	138.6	74	22	7000	1
5115	s3	8	S2V5	s	expert	7714	3646	1418580	1419128	549	137.1	67	23	7500	1
5116	s3	8	S2V5	s	expert	8278	3802	1419144	1420234	1091	202.3	41.9	24	8000	1
5117	s3	8	S2V5	s	expert	9398	3787	1420264	1420676	413	74	33.1	25	9000	1
5118	s3	8	S2V5	s	expert	9834	3968	1420700	1422263	1564	215.3	38.1	26	9500	1
5119	s3	8	S2V5	s	expert	11511	4051	1422377	1422541	165	315	821.9	27	11500	7
5120	s3	8	S2V5	s	expert	11697	3809	1422563	1422814	252	301	791.5	28	11500	7
5121	s3	8	S2V5	s	expert	11992	3615	1422858	1423013	156	656.8	720.4	29	11500	8
5122	s3	8	S2V5	s	expert	12174	3403	1423040	1423687	648	799.9	688	30	12000	8
5123	s3	8	S2V5	s	expert	12834	3239	1423700	1423991	292	826.7	697.3	31	12500	8
5124	s3	8	S2V5	s	expert	13144	3321	1424010	1424312	303	780	724.2	32	13000	8
5125	s3	8	S2V5	s	expert	13456	3453	1424322	1424355	34	787.4	707.5	33	13000	8
5126	s3	8	S2V5	s	expert	13495	3499	1424361	1424465	105	786.9	716.8	34	13000	8
5127	s3	8	S2V5	s	expert	13611	3614	1424477	1424868	392	781.8	732.9	35	13500	8
5128	s3	8	S2V5	s	expert	14024	3609	1424890	1425183	294	829.8	772.2	36	14000	8
5129	s3	8	S2V5	s	expert	14369	3318	1425235	1426468	1234	317	855.4	37	14000	7
5130	s3	8	S2V5	s	expert	15725	3510	1426591	1426649	59	607.6	921.5	38	15500	8
5131	s3	8	S2V5	s	expert	15846	3570	1426712	1426735	24	639.1	859.5	39	15500	8
5132	s3	9	S4V1	s	expert	0	4423	1534521	1535055	535	868.7	312	1	0	5
5133	s3	9	S4V1	s	expert	564	4309	1535085	1535300	216	887.3	276.5	2	500	2
5134	s3	9	S4V1	s	expert	825	3578	1535346	1536006	661	880.6	503.2	3	500	5
5135	s3	9	S4V1	s	expert	1515	3435	1536036	1536334	299	714.9	625	4	1500	8
5136	s3	9	S4V1	s	expert	1820	3500	1536341	1536645	305	749	600	5	1500	8
5137	s3	9	S4V1	s	expert	2150	3326	1536671	1537089	419	872	558	6	2000	5
5138	s3	9	S4V1	s	expert	2636	3251	1537157	1537336	180	123.6	124.9	7	2500	1
5139	s3	9	S4V1	s	expert	2827	3493	1537348	1538601	1254	178.4	141	8	2500	1
5140	s3	9	S4V1	s	expert	4087	3891	1538608	1539201	594	174.4	122.3	9	4000	1
5141	s3	9	S4V1	s	expert	4768	3927	1539289	1539442	154	1241.7	291	10	4500	3
5142	s3	9	S4V1	s	expert	4963	3829	1539484	1539695	212	1505.7	214.9	11	4500	3
5143	s3	9	S4V1	s	expert	5194	3847	1539715	1539855	141	1559.8	258.5	12	5000	3
5144	s3	9	S4V1	s	expert	5352	3881	1539873	1540535	663	1542	326	13	5000	6
5145	s3	9	S4V1	s	expert	6112	3723	1540633	1540772	140	1486.7	137.9	14	6000	3
5146	s3	9	S4V1	s	expert	6269	3760	1540790	1541227	438	1455.3	96.7	15	6000	3
5147	s3	9	S4V1	s	expert	6717	3677	1541238	1541363	126	1489.2	105.9	16	6500	3
5148	s3	9	S4V1	s	expert	7189	4388	1541710	1541772	63	1001.8	883.4	17	7000	8
5149	s3	9	S4V1	s	expert	7291	4245	1541812	1541871	60	942.6	915.8	18	7000	8
5150	s3	9	S4V1	s	expert	7379	4157	1541900	1542347	448	811.3	834.5	19	7000	8
5151	s3	9	S4V1	s	expert	7880	4183	1542401	1542800	400	262	764.6	20	7500	7
5152	s3	9	S4V1	s	expert	8291	4364	1542812	1542910	99	286	759.4	21	8000	7
5153	s3	9	S4V1	s	expert	8461	4639	1542982	1543022	41	909.4	368.3	22	8000	5
5154	s3	9	S4V1	s	expert	8522	4470	1543043	1543202	160	832.5	473.6	23	8500	5
5155	s3	9	S4V1	s	expert	8761	4368	1543282	1543454	173	367.9	784.6	24	8500	7
5156	s3	9	S4V1	s	expert	8954	4358	1543475	1543968	494	292.2	757.3	25	8500	7
5157	s3	9	S4V1	s	expert	9499	4320	1544020	1544335	316	816.2	848.9	26	9000	8
5158	s3	9	S4V1	s	expert	9857	4374	1544378	1544576	199	661.1	748.1	27	9500	8
5159	s3	9	S4V1	s	expert	10072	4404	1544593	1544771	179	707.1	784.5	28	10000	8
5160	s3	9	S4V1	s	expert	10273	4374	1544794	1545367	574	778.8	907.9	29	10000	8
5161	s3	9	S4V1	s	expert	10910	4460	1545431	1545662	232	1674.2	636	30	10500	9
5162	s3	9	S4V1	s	expert	11284	4333	1545805	1546145	341	1616.8	758	31	11000	9
5163	s3	9	S4V1	s	expert	11636	4371	1546157	1546382	226	1579.4	722.2	32	11500	9
5164	s3	9	S4V1	s	expert	11995	4690	1546516	1546615	100	858.9	415.7	33	11500	5
5165	s3	9	S4V1	s	expert	12150	4465	1546671	1547122	452	889.1	474.8	34	12000	5
5166	s3	9	S4V1	s	expert	12622	4252	1547143	1548006	864	858.1	410.5	35	12500	5
5167	s3	9	S4V1	s	expert	13545	4100	1548066	1548206	141	314	717.4	36	13500	7
5168	s3	9	S4V1	s	expert	13713	4192	1548234	1548511	278	162	719.1	37	13500	7
5169	s3	9	S4V1	s	expert	14000	4303	1548521	1548621	101	136	701.5	38	14000	7
5170	s3	9	S4V1	s	expert	14117	4349	1548638	1548865	228	189.1	706.9	39	14000	7
5171	s3	9	S4V1	s	expert	14404	4277	1548925	1549058	134	214.5	230.1	40	14000	1
5172	s3	9	S4V1	s	expert	14559	4268	1549080	1549455	376	214.3	154.9	41	14500	1
5173	s3	9	S4V1	s	expert	14946	4358	1549467	1549805	339	196.9	178.7	42	14500	1
5174	s3	10	S3V8	c	expert	0	4348	1592518	1593046	529	829.1	467.7	1	0	5
5175	s3	10	S3V8	c	expert	551	2493	1593069	1593521	453	826.8	502	2	500	5
5176	s3	10	S3V8	c	expert	1019	1979	1593537	1593765	229	857	485	3	1000	5
5177	s3	10	S3V8	c	expert	1267	1846	1593785	1593999	215	783.9	478.4	4	1000	5
5178	s3	10	S3V8	c	expert	1498	1741	1594016	1594178	163	831.9	480	5	1000	5
5179	s3	10	S3V8	c	expert	1669	1685	1594187	1594275	89	861	480.6	6	1500	5
5180	s3	10	S3V8	c	expert	1773	1630	1594291	1594569	279	854.7	509.7	7	1500	5
5181	s3	10	S3V8	c	expert	2061	1610	1594579	1594700	122	876.7	500.7	8	2000	5
5182	s3	10	S3V8	c	expert	2237	1576	1594755	1594957	203	451.9	270	9	2000	1
5183	s3	10	S3V8	c	expert	2452	1508	1594970	1595239	270	449	233.5	10	2000	1
5184	s3	10	S3V8	c	expert	2765	1518	1595283	1595485	203	72.5	226.8	11	2500	1
5185	s3	10	S3V8	c	expert	2988	1647	1595506	1595766	261	19	245.5	12	2500	1
5186	s3	10	S3V8	c	expert	3257	1890	1595775	1595951	177	11.4	228.8	13	3000	1
5187	s3	10	S3V8	c	expert	3456	2261	1595974	1596415	442	165.9	179.1	14	3000	1
5188	s3	10	S3V8	c	expert	3907	2584	1596425	1597477	1053	191.8	167	15	3500	1
5189	s3	10	S3V8	c	expert	5028	2982	1597546	1597604	59	1076	447.6	16	5000	6
5190	s3	10	S3V8	c	expert	5120	3040	1597638	1597771	134	1414.3	494.3	17	5000	6
5191	s3	10	S3V8	c	expert	5276	2862	1597794	1598298	505	1546	497.1	18	5000	6
5192	s3	10	S3V8	c	expert	5814	2838	1598332	1598562	231	1484.6	365.8	19	5500	6
5193	s3	10	S3V8	c	expert	6120	3309	1598638	1598938	301	1212.8	1005.3	20	6000	9
5194	s3	10	S3V8	c	expert	6434	3364	1598952	1599234	283	1192.8	1028.5	21	6000	9
5195	s3	10	S3V8	c	expert	6736	3325	1599254	1599701	448	1271.7	1022.3	22	6500	9
5196	s3	10	S3V8	c	expert	7229	3433	1599747	1600137	391	898.5	943.4	23	7000	8
5197	s3	10	S3V8	c	expert	7677	3109	1600195	1600602	408	225.4	954.1	24	7500	7
5198	s3	10	S3V8	c	expert	8102	2959	1600620	1600869	250	279.8	966.8	25	8000	7
5199	s3	10	S3V8	c	expert	8361	2974	1600879	1601310	432	291.7	954.8	26	8000	7
5200	s3	10	S3V8	c	expert	8854	2741	1601372	1601484	113	801.6	670	27	8500	8
5201	s3	10	S3V8	c	expert	8994	2637	1601512	1601781	270	833.9	533.1	28	8500	5
5202	s3	10	S3V8	c	expert	9330	2649	1601848	1601913	66	318.8	1162.8	29	9000	7
5203	s3	10	S3V8	c	expert	9420	2677	1601938	1602133	196	468.9	1075.2	30	9000	7
5204	s3	10	S3V8	c	expert	9635	2860	1602153	1602259	107	553	1053	31	9500	8
5205	s3	10	S3V8	c	expert	9757	3056	1602275	1602453	179	599	1055.7	32	9500	8
5206	s3	10	S3V8	c	expert	9946	3454	1602464	1604054	1591	591.9	1020.6	33	9500	8
5207	s3	10	S3V8	c	expert	11595	3255	1604113	1604304	192	797.2	465.4	34	11500	5
5208	s3	10	S3V8	c	expert	11810	3063	1604328	1605349	1022	870.2	568.4	35	11500	5
5209	s3	10	S3V8	c	expert	12865	2890	1605383	1605785	403	850.9	424.7	36	12500	5
5210	s3	10	S3V8	c	expert	13291	2322	1605809	1605916	108	832.4	337.2	37	13000	5
5211	s3	10	S3V8	c	expert	13418	1943	1605936	1606076	141	770.7	325	38	13000	5
5212	s3	10	S3V8	c	expert	13610	1578	1606128	1606406	279	1307	220.3	39	13500	3
5213	s3	10	S3V8	c	expert	13917	1731	1606435	1606862	428	1477.9	188.2	40	13500	3
5214	s3	10	S3V8	c	expert	14405	2250	1606923	1607289	367	831.1	491.4	41	14000	5
5215	s3	11	S4V7	c	expert	0	3675	1651968	1652508	541	807.8	521.6	1	0	5
5216	s3	11	S4V7	c	expert	584	2015	1652552	1652885	334	850	387.3	2	500	5
5217	s3	11	S4V7	c	expert	933	1843	1652901	1653244	344	777.2	390.9	3	500	5
5218	s3	11	S4V7	c	expert	1316	1949	1653284	1653411	128	783.2	585.9	4	1000	5
5219	s3	11	S4V7	c	expert	1512	2011	1653480	1653649	170	54.1	195.2	5	1500	1
5220	s3	11	S4V7	c	expert	1701	2385	1653669	1655656	1988	151.9	196.7	6	1500	1
5221	s3	11	S4V7	c	expert	3715	2885	1655683	1656227	545	50.6	201.1	7	3500	1
5222	s3	11	S4V7	c	expert	4474	2712	1656442	1656560	119	297.3	697.6	8	4000	7
5223	s3	11	S4V7	c	expert	4600	2761	1656568	1656968	401	303.8	705.4	9	4500	7
5224	s3	11	S4V7	c	expert	5050	2713	1657018	1657272	255	704.4	821.3	10	5000	8
5225	s3	11	S4V7	c	expert	5328	2904	1657296	1657436	141	762.6	865.1	11	5000	8
5226	s3	11	S4V7	c	expert	5496	3042	1657464	1657764	301	816.2	884.8	12	5000	8
5227	s3	11	S4V7	c	expert	5863	2843	1657831	1657949	119	778	952.8	13	5500	8
5228	s3	11	S4V7	c	expert	6004	2812	1657972	1658473	502	638	987.1	14	6000	8
5229	s3	11	S4V7	c	expert	6550	3085	1658518	1658840	323	244.9	910.1	15	6500	7
5230	s3	11	S4V7	c	expert	6883	3190	1658851	1659175	325	227	914	16	6500	7
5231	s3	11	S4V7	c	expert	7227	3023	1659195	1659405	211	261.3	832.3	17	7000	7
5232	s3	11	S4V7	c	expert	7455	3051	1659423	1659583	161	309	764.5	18	7000	7
5233	s3	11	S4V7	c	expert	7855	2421	1659823	1660265	443	1594	724.2	19	7500	9
5234	s3	11	S4V7	c	expert	8307	2303	1660275	1660450	176	1591.5	765.4	20	8000	9
5235	s3	11	S4V7	c	expert	8511	2314	1660479	1660512	34	1600.4	799.3	21	8500	9
5236	s3	11	S4V7	c	expert	8672	2347	1660640	1660666	27	1649.8	810.2	22	8500	9
5237	s3	11	S4V7	c	expert	8859	2372	1660827	1660870	44	1696.8	823.2	23	8500	9
5238	s3	11	S4V7	c	expert	8923	2413	1660891	1661075	185	1692.5	833	24	8500	9
5239	s3	11	S4V7	c	expert	9631	2631	1661599	1661651	53	1487.5	230.2	25	9500	3
5240	s3	11	S4V7	c	expert	9702	2793	1661670	1661711	42	1522.4	290	26	9500	3
5241	s3	11	S4V7	c	expert	9760	2789	1661728	1661817	90	1572.8	228.4	27	9500	3
5242	s3	11	S4V7	c	expert	9870	2812	1661838	1661906	69	1570.7	220.2	28	9500	3
5243	s3	11	S4V7	c	expert	9959	2796	1661927	1661966	40	1569.9	220.1	29	9500	3
5244	s3	11	S4V7	c	expert	10035	2795	1662003	1662163	161	1524.2	212.7	30	10000	3
5245	s3	11	S4V7	c	expert	10219	2879	1662187	1662451	265	1531.2	205.1	31	10000	3
5246	s3	11	S4V7	c	expert	10540	3061	1662508	1662640	133	1532.5	190.8	32	10500	3
5247	s3	11	S4V7	c	expert	10734	3134	1662702	1662728	27	1530.6	184.9	33	10500	3
5248	s3	11	S4V7	c	expert	10795	3214	1662763	1662964	202	1528.9	178.9	34	10500	3
5249	s3	11	S4V7	c	expert	11015	3290	1662983	1663066	84	1532.3	173.7	35	11000	3
5250	s3	11	S4V7	c	expert	11118	3318	1663086	1663144	59	1532.2	170.5	36	11000	3
5251	s3	11	S4V7	c	expert	11189	3330	1663157	1663221	65	1573.7	188.3	37	11000	3
5252	s3	11	S4V7	c	expert	11350	3349	1663318	1663369	52	1585	186.7	38	11000	3
5253	s3	11	S4V7	c	expert	11423	3410	1663391	1663462	72	1489.4	199.9	39	11000	3
5254	s3	11	S4V7	c	expert	11516	3413	1663484	1663543	60	1494.3	202.4	40	11500	3
5255	s3	11	S4V7	c	expert	11651	3473	1663619	1663897	279	184	134.9	41	11500	1
5256	s3	11	S4V7	c	expert	11953	3307	1663921	1664280	360	75.5	138	42	11500	1
5257	s3	11	S4V7	c	expert	12337	3375	1664305	1664737	433	200.9	105	43	12000	1
5258	s3	11	S4V7	c	expert	12793	3553	1664761	1665145	385	98.1	136.4	44	12500	1
5259	s3	11	S4V7	c	expert	13242	3628	1665210	1665503	294	774.7	483.6	45	13000	5
5260	s3	11	S4V7	c	expert	13588	3465	1665556	1665623	68	700.8	873.5	46	13500	8
5261	s3	11	S4V7	c	expert	13666	3322	1665634	1665690	57	675.4	921.6	47	13500	8
5262	s3	11	S4V7	c	expert	13786	3016	1665754	1665920	167	820.2	540	48	13500	5
5263	s3	11	S4V7	c	expert	13974	2641	1665942	1666649	708	759.6	581	49	13500	5
5264	s3	12	S4V2	s	expert	0	4369	1701103	1701312	210	853.5	470.7	1	0	5
5265	s3	12	S4V2	s	expert	236	4057	1701339	1701464	126	895.7	327.8	2	0	5
5266	s3	12	S4V2	s	expert	385	3408	1701488	1701693	206	828.8	320.8	3	0	5
5267	s3	12	S4V2	s	expert	646	2543	1701749	1701858	110	918	944.3	4	500	8
5268	s3	12	S4V2	s	expert	799	2101	1701902	1702306	405	445	1159	5	500	7
5269	s3	12	S4V2	s	expert	1243	1906	1702346	1702521	176	685.6	1176.2	6	1000	8
5270	s3	12	S4V2	s	expert	1426	1905	1702529	1702565	37	678.3	1189.3	7	1000	8
5271	s3	12	S4V2	s	expert	1472	1877	1702575	1702819	245	677.7	1146.2	8	1000	8
5272	s3	12	S4V2	s	expert	1733	1878	1702836	1703109	274	625.6	1113	9	1500	8
5273	s3	12	S4V2	s	expert	2013	1895	1703116	1703592	477	640.6	1113.2	10	2000	8
5274	s3	12	S4V2	s	expert	2507	1911	1703610	1704530	921	703.1	1108.7	11	2500	8
5275	s3	12	S4V2	s	expert	3542	1873	1704645	1704809	165	1503.7	232.4	12	3500	3
5276	s3	12	S4V2	s	expert	3727	1847	1704830	1704961	132	1473.9	193.4	13	3500	3
5277	s3	12	S4V2	s	expert	3879	1765	1704982	1705326	345	1471.4	132	14	3500	3
5278	s3	12	S4V2	s	expert	4233	1750	1705336	1705481	146	1514	114.9	15	4000	3
5279	s3	12	S4V2	s	expert	4401	1886	1705504	1705640	137	1594.9	171.4	16	4000	3
5280	s3	12	S4V2	s	expert	4565	2076	1705668	1705721	54	1622.4	288.8	17	4500	3
5281	s3	12	S4V2	s	expert	4646	2173	1705749	1705954	206	1397.8	298.3	18	4500	3
5282	s3	12	S4V2	s	expert	8777	2517	1709880	1710324	445	861.2	483.7	19	8500	5
5283	s3	12	S4V2	s	expert	9277	2275	1710380	1710429	50	878.1	461.1	20	9000	5
5284	s3	12	S4V2	s	expert	9405	2103	1710508	1710903	396	900.2	505.5	21	9000	5
5285	s3	12	S4V2	s	expert	9828	2037	1710931	1710958	28	893.9	507.3	22	9500	5
5286	s3	12	S4V2	s	expert	9984	2033	1711087	1711120	34	902.5	520.4	23	9500	5
5287	s3	12	S4V2	s	expert	10023	1997	1711126	1711271	146	906.8	528	24	10000	5
5288	s3	12	S4V2	s	expert	10290	1990	1711393	1711539	147	464.4	328	25	10000	4
5289	s3	12	S4V2	s	expert	10458	1975	1711561	1711874	314	377	337.9	26	10000	4
5290	s3	12	S4V2	s	expert	10836	1882	1711939	1711978	40	380.7	369.5	27	10500	4
5291	s3	12	S4V2	s	expert	11804	2474	1712907	1713226	320	222.5	1020.5	28	11500	7
5292	s3	12	S4V2	s	expert	12131	2080	1713234	1713720	487	183.4	1046	29	12000	7
5293	s3	12	S4V2	s	expert	12651	2115	1713754	1714346	593	270	1013.3	30	12500	7
5294	s3	12	S4V2	s	expert	13255	1935	1714358	1714560	203	293	1060	31	13000	7
5295	s3	12	S4V2	s	expert	13481	1836	1714584	1714822	239	173.9	1059	32	13000	7
5296	s3	12	S4V2	s	expert	13741	1825	1714844	1715030	187	259.2	1072	33	13500	7
5297	s3	12	S4V2	s	expert	13952	1964	1715055	1715379	325	378.5	1134	34	13500	7
5298	s3	12	S4V2	s	expert	14324	2117	1715427	1715470	44	727.1	1091.7	35	14000	8
5299	s3	12	S4V2	s	expert	14408	2159	1715511	1715722	212	1107.5	1039.5	36	14000	9
5300	s3	12	S4V2	s	expert	14639	2202	1715742	1715947	206	1222.8	1008.4	37	14500	9
5301	s3	12	S4V2	s	expert	14919	2235	1716022	1716165	144	487.4	1039	38	14500	7
5302	s3	13	S2V6	c	expert	0	3810	1749252	1749514	263	865.2	352.4	1	0	5
5303	s3	13	S2V6	c	expert	269	2994	1749521	1749860	340	858	486	2	0	5
5304	s3	13	S2V6	c	expert	718	2156	1749970	1750086	117	1530	317.5	3	500	6
5305	s3	13	S2V6	c	expert	856	2068	1750108	1750841	734	1517.2	336	4	500	6
5306	s3	13	S2V6	c	expert	1698	2720	1750950	1751209	260	131.4	159	5	1500	1
5307	s3	13	S2V6	c	expert	1971	2975	1751223	1752306	1084	190.1	150	6	1500	1
5308	s3	13	S2V6	c	expert	3064	3008	1752316	1752404	89	215.6	137	7	3000	1
5309	s3	13	S2V6	c	expert	3183	3075	1752435	1752987	553	88.2	139	8	3000	1
5310	s3	13	S2V6	c	expert	3759	3117	1753011	1753223	213	198.9	109.2	9	3500	1
5311	s3	13	S2V6	c	expert	3983	3157	1753235	1754066	832	218.6	141	10	3500	1
5312	s3	13	S2V6	c	expert	4825	3377	1754077	1755862	1786	224.9	101.3	11	4500	1
5313	s3	13	S2V6	c	expert	7355	2945	1756607	1756693	87	335.4	541.1	12	7000	4
5314	s3	13	S2V6	c	expert	9183	2129	1758435	1758738	304	376.8	838.2	13	9000	7
5315	s3	13	S2V6	c	expert	9522	2278	1758774	1759153	380	462.5	821.8	14	9500	7
5316	s3	13	S2V6	c	expert	9918	2279	1759170	1759719	550	490.7	848.3	15	9500	7
5317	s3	13	S2V6	c	expert	10482	2448	1759734	1760257	524	549.6	840.6	16	10000	8
5318	s3	13	S2V6	c	expert	11029	2592	1760281	1760637	357	615	824.8	17	11000	8
5319	s3	13	S2V6	c	expert	11407	2585	1760659	1760861	203	682.2	847.7	18	11000	8
5320	s3	13	S2V6	c	expert	11623	2432	1760875	1760930	56	691.9	818.5	19	11500	8
5321	s3	13	S2V6	c	expert	11722	2457	1760974	1761022	49	1102.3	777.5	20	11500	9
5322	s3	13	S2V6	c	expert	11902	2475	1761154	1761347	194	1408	789.7	21	11500	9
5323	s3	13	S2V6	c	expert	12119	2537	1761371	1761525	155	1520.5	761.6	22	12000	9
5324	s3	13	S2V6	c	expert	12297	2580	1761549	1761622	74	1517.2	748.6	23	12000	9
5325	s3	13	S2V6	c	expert	12392	2647	1761644	1761726	83	1416.6	767.5	24	12000	9
5326	s3	13	S2V6	c	expert	12496	2659	1761748	1761873	126	1418.6	756.6	25	12000	9
5327	s3	13	S2V6	c	expert	12781	2880	1762033	1762087	55	1515.5	278.7	26	12500	3
5328	s3	13	S2V6	c	expert	12890	2813	1762142	1762259	118	1551.3	270.8	27	12500	3
5329	s3	13	S2V6	c	expert	13136	2638	1762388	1762443	56	1543.8	336.9	28	13000	6
5330	s3	13	S2V6	c	expert	13766	2945	1763018	1763248	231	902.5	375	29	13500	5
5331	s3	13	S2V6	c	expert	14027	3093	1763279	1763626	348	848.3	350	30	14000	5
5332	s3	13	S2V6	c	expert	14385	2901	1763637	1763822	186	797.5	388	31	14000	5
5333	s3	13	S2V6	c	expert	14620	2656	1763872	1764084	213	1380.7	452.3	32	14500	6
5334	s3	14	S2V7	c	expert	0	4140	1813249	1814365	1117	846.6	506.4	1	0	5
5335	s3	14	S2V7	c	expert	1172	2552	1814421	1814587	167	590	1069.5	2	1000	8
5336	s3	14	S2V7	c	expert	1364	2519	1814613	1814661	49	410.6	1052	3	1000	7
5337	s3	14	S2V7	c	expert	1470	2539	1814719	1815187	469	1241.7	1049.8	4	1000	9
5338	s3	14	S2V7	c	expert	1978	2885	1815227	1815478	252	1179.2	984.7	5	1500	9
5339	s3	14	S2V7	c	expert	2272	3038	1815521	1815581	61	1172.5	961.2	6	2000	9
5340	s3	14	S2V7	c	expert	2419	3040	1815668	1815986	319	288	937.4	7	2000	7
5341	s3	14	S2V7	c	expert	2755	2912	1816004	1816314	311	308.5	960.1	8	2500	7
5342	s3	14	S2V7	c	expert	3339	2945	1816588	1816919	332	1663.7	710	9	3000	9
5343	s3	14	S2V7	c	expert	3838	3216	1817087	1817286	200	1588.6	205.1	10	3500	3
5344	s3	14	S2V7	c	expert	4054	3267	1817303	1818186	884	1529.3	208.6	11	4000	3
5345	s3	14	S2V7	c	expert	5036	3555	1818285	1818477	193	206.2	96.7	12	5000	1
5346	s3	14	S2V7	c	expert	5242	3621	1818491	1820451	1961	250.8	93	13	5000	1
5347	s3	14	S2V7	c	expert	7322	3736	1820571	1820596	26	1535	3.7	14	7000	3
5348	s3	14	S2V7	c	expert	7367	3493	1820616	1820650	35	1491.6	110.4	15	7000	3
5349	s3	14	S2V7	c	expert	8707	3675	1821956	1821999	44	1432.6	174.3	16	8500	3
5350	s3	14	S2V7	c	expert	8842	3912	1822091	1822230	140	257.7	121.7	17	8500	1
5351	s3	14	S2V7	c	expert	9045	4005	1822294	1822545	252	344.5	592	18	9000	4
5352	s3	14	S2V7	c	expert	9307	4065	1822556	1822961	406	319	628	19	9000	7
5353	s3	14	S2V7	c	expert	9734	3985	1822983	1823592	610	342.8	732	20	9500	7
5354	s3	14	S2V7	c	expert	10352	3781	1823601	1823931	331	288	722.9	21	10000	7
5355	s3	14	S2V7	c	expert	10698	3404	1823947	1824674	728	335.1	762.1	22	10500	7
5356	s3	14	S2V7	c	expert	11481	2591	1824730	1824854	125	93	559	23	11000	4
5357	s3	14	S2V7	c	expert	11625	2463	1824874	1825086	213	98.1	489	24	11500	4
5358	s3	14	S2V7	c	expert	11853	2369	1825102	1825201	100	146	491.6	25	11500	4
5359	s3	14	S2V7	c	expert	11973	2341	1825222	1825478	257	211.9	482.2	26	11500	4
5360	s3	14	S2V7	c	expert	12328	2608	1825577	1825764	188	142	1005.6	27	12000	7
5361	s3	14	S2V7	c	expert	12538	2885	1825787	1826169	383	202.7	823.4	28	12500	7
5362	s3	14	S2V7	c	expert	12964	3022	1826213	1826478	266	58	605	29	12500	7
5363	s3	14	S2V7	c	expert	13243	2974	1826492	1826747	256	100.7	599.6	30	13000	4
5364	s3	14	S2V7	c	expert	13519	2958	1826768	1827019	252	207	613.5	31	13500	7
5365	s3	14	S2V7	c	expert	13851	3035	1827100	1827170	71	285	884.4	32	13500	7
5366	s3	14	S2V7	c	expert	13929	3013	1827178	1827397	220	282	888	33	13500	7
5367	s3	14	S2V7	c	expert	14166	3178	1827415	1827778	364	251.9	822.4	34	14000	7
5368	s3	14	S2V7	c	expert	14556	3268	1827805	1827904	100	325	909.8	35	14500	7
5369	s3	14	S2V7	c	expert	14722	3235	1827971	1828026	56	1136	897.4	36	14500	9
5370	s3	14	S2V7	c	expert	14877	3248	1828126	1828194	69	1145	854.2	37	14500	9
5371	s3	14	S2V7	c	expert	14972	3174	1828221	1828348	128	1378.5	835.8	38	14500	9
5372	s3	14	S2V7	c	expert	15111	3196	1828360	1828414	55	1398.7	819.8	39	15000	9
5373	s3	15	S3V2	s	expert	0	4677	1984851	1986363	1513	799.2	422.5	1	0	5
5374	s3	15	S3V2	s	expert	1524	4674	1986375	1986604	230	815.5	416.9	2	1500	5
5375	s3	15	S3V2	s	expert	1792	3682	1986643	1986810	168	760.8	340.6	3	1500	5
5376	s3	15	S3V2	s	expert	1977	2669	1986828	1987088	261	691.3	393	4	1500	5
5377	s3	15	S3V2	s	expert	2264	2258	1987115	1987177	63	856.3	410	5	2000	5
5378	s3	15	S3V2	s	expert	2333	2178	1987184	1987302	119	854.2	432	6	2000	5
5379	s3	15	S3V2	s	expert	2497	2064	1987348	1987524	177	767.6	637.1	7	2000	8
5380	s3	15	S3V2	s	expert	2691	2006	1987542	1987736	195	798.1	606.5	8	2500	8
5381	s3	15	S3V2	s	expert	2895	1868	1987746	1988248	503	794.3	618	9	2500	8
5382	s3	15	S3V2	s	expert	3469	1660	1988320	1988478	159	10.3	176.4	10	3000	1
5383	s3	15	S3V2	s	expert	3651	1793	1988502	1989275	774	121.9	176.4	11	3500	1
5384	s3	15	S3V2	s	expert	5006	2429	1989857	1990101	245	803	407.2	12	5000	5
5385	s3	15	S3V2	s	expert	5310	2258	1990161	1990314	154	1497.3	177.9	13	5000	3
5386	s3	15	S3V2	s	expert	5494	2073	1990345	1990523	179	1509.8	110.6	14	5000	3
5387	s3	15	S3V2	s	expert	5685	2030	1990536	1990805	270	1454.8	121.8	15	5500	3
5388	s3	15	S3V2	s	expert	5974	2139	1990825	1991046	222	1524.7	107.2	16	5500	3
5389	s3	15	S3V2	s	expert	6202	2460	1991053	1992407	1355	1560.3	95.1	17	6000	3
5390	s3	15	S3V2	s	expert	7625	2948	1992476	1992645	170	788.5	381.9	18	7500	5
5391	s3	15	S3V2	s	expert	7822	3032	1992673	1992806	134	822.5	474.2	19	7500	5
5392	s3	15	S3V2	s	expert	8014	3070	1992865	1993062	198	262	832.8	20	8000	7
5393	s3	15	S3V2	s	expert	8226	2903	1993077	1993327	251	315	895.4	21	8000	7
5394	s3	15	S3V2	s	expert	8494	2777	1993345	1993667	323	239.7	929.2	22	8000	7
5395	s3	15	S3V2	s	expert	8827	3034	1993678	1994517	840	228.6	913.3	23	8500	7
5396	s3	15	S3V2	s	expert	9683	3259	1994534	1994977	444	299	902.5	24	9500	7
5397	s3	15	S3V2	s	expert	10140	2907	1994991	1995562	572	312.7	951.8	25	10000	7
5398	s3	15	S3V2	s	expert	10728	2748	1995579	1995673	95	367	953.2	26	10500	7
5399	s3	15	S3V2	s	expert	10879	2693	1995730	1995986	257	1020.9	979.5	27	10500	8
5400	s3	15	S3V2	s	expert	11151	2725	1996002	1996210	209	944	990.6	28	11000	8
5401	s3	15	S3V2	s	expert	11388	2690	1996239	1996494	256	1101	893.2	29	11000	9
5402	s3	15	S3V2	s	expert	11658	2790	1996509	1996609	101	1051	888.7	30	11500	8
5403	s3	15	S3V2	s	expert	11811	2525	1996662	1996924	263	1564.9	850.5	31	11500	9
5404	s3	15	S3V2	s	expert	12083	2385	1996934	1997513	580	1553	855.2	32	12000	9
5405	s3	15	S3V2	s	expert	12722	2232	1997573	1997829	257	1543.9	457.6	33	12500	6
5406	s3	15	S3V2	s	expert	13003	2236	1997854	1998002	149	1559.7	340.7	34	13000	6
5407	s3	15	S3V2	s	expert	13216	2626	1998067	1998122	56	874	822.4	35	13000	8
5408	s3	15	S3V2	s	expert	13287	2701	1998138	1998250	113	860.9	846.4	36	13000	8
5409	s3	15	S3V2	s	expert	13421	2834	1998272	1998467	196	915.5	922.6	37	13000	8
5410	s3	15	S3V2	s	expert	13633	2537	1998484	1998827	344	978.5	929.1	38	13500	8
5411	s3	15	S3V2	s	expert	14017	2399	1998868	1999288	421	730.7	994.4	39	14000	8
5412	s3	15	S3V2	s	expert	14463	2539	1999314	1999710	397	906.4	974.9	40	14000	8
5413	s3	15	S3V2	s	expert	14896	2905	1999747	2000114	368	744.6	796	41	14500	8
5414	s3	15	S3V2	s	expert	15301	2934	2000152	2000354	203	883.2	625.5	42	15000	8
5415	s3	15	S3V2	s	expert	15550	2762	2000401	2000549	149	800.8	318	43	15500	5
5416	s3	15	S3V2	s	expert	15711	2619	2000562	2000682	121	764	349.3	44	15500	5
5417	s3	15	S3V2	s	expert	15857	2572	2000708	2001076	369	871.1	355.7	45	15500	5
5418	s3	15	S3V2	s	expert	16268	2759	2001119	2001301	183	863.9	551	46	16000	5
5419	s3	16	S3V1	s	expert	0	4381	2051237	2051464	228	823.2	497.8	1	0	5
5420	s3	16	S3V1	s	expert	240	3939	2051477	2051919	443	796.8	514.6	2	0	5
5421	s3	16	S3V1	s	expert	706	2421	2051943	2052098	156	785.3	522.9	3	500	5
5422	s3	16	S3V1	s	expert	924	1902	2052161	2052372	212	81.2	194.9	4	500	1
5423	s3	16	S3V1	s	expert	1145	1724	2052382	2052682	301	111.3	191.1	5	1000	1
5424	s3	16	S3V1	s	expert	1453	1806	2052690	2053237	548	91.6	181	6	1000	1
5425	s3	16	S3V1	s	expert	2349	2166	2053586	2053804	219	102.5	142.1	7	2000	1
5426	s3	16	S3V1	s	expert	2585	2168	2053822	2054332	511	128	159.5	8	2500	1
5427	s3	16	S3V1	s	expert	3109	2195	2054346	2054759	414	113.7	157	9	3000	1
5428	s3	16	S3V1	s	expert	3634	2542	2054871	2055129	259	310	981.2	10	3500	7
5429	s3	16	S3V1	s	expert	3907	2464	2055144	2055362	219	270.2	965.8	11	3500	7
5430	s3	16	S3V1	s	expert	4175	2195	2055412	2055677	266	821.1	996.1	12	4000	8
5431	s3	16	S3V1	s	expert	4446	2209	2055683	2056152	470	790.7	989.7	13	4000	8
5432	s3	16	S3V1	s	expert	4978	2409	2056215	2056611	397	41	904.9	14	4500	7
5433	s3	16	S3V1	s	expert	5392	2204	2056629	2057089	461	0.2	913.9	15	5000	7
5434	s3	16	S3V1	s	expert	5868	1968	2057105	2057416	312	57.6	918.3	16	5500	7
5435	s3	16	S3V1	s	expert	6193	1833	2057430	2057714	285	104.5	929.1	17	6000	7
5436	s3	16	S3V1	s	expert	6576	1567	2057813	2057972	160	1459.2	199.5	18	6500	3
5437	s3	16	S3V1	s	expert	6759	1596	2057996	2058227	232	1498.2	99.6	19	6500	3
5438	s3	16	S3V1	s	expert	6998	1742	2058235	2058602	368	1507.2	94	20	6500	3
5439	s3	16	S3V1	s	expert	7393	1985	2058630	2058852	223	1570	124.9	21	7000	3
5440	s3	16	S3V1	s	expert	7639	2249	2058876	2059057	182	1537.7	184.2	22	7500	3
5441	s3	16	S3V1	s	expert	7842	2392	2059079	2059345	267	1537	231.7	23	7500	3
5442	s3	16	S3V1	s	expert	8114	2540	2059351	2059537	187	1544.6	262.3	24	8000	3
5443	s3	16	S3V1	s	expert	8329	2466	2059566	2059983	418	1437.2	307	25	8000	6
5444	s3	16	S3V1	s	expert	8763	2231	2060000	2060353	354	1421.1	310	26	8500	6
5445	s3	16	S3V1	s	expert	9212	2493	2060449	2060587	139	117.9	926.5	27	9000	7
5446	s3	16	S3V1	s	expert	9374	2215	2060611	2061756	1146	44.4	954.1	28	9000	7
5447	s3	16	S3V1	s	expert	10584	2351	2061821	2062127	307	880.3	961	29	10500	8
5448	s3	16	S3V1	s	expert	10914	2433	2062151	2063187	1037	783.2	955.4	30	10500	8
5449	s3	16	S3V1	s	expert	12018	2543	2063255	2063472	218	825.7	384.3	31	12000	5
5450	s3	16	S3V1	s	expert	12261	2263	2063498	2063977	480	657.3	380.9	32	12000	5
5451	s3	16	S3V1	s	expert	12810	1993	2064047	2064181	135	1395	146.4	33	12500	3
5452	s3	16	S3V1	s	expert	12965	1901	2064202	2064317	116	1493.5	130.1	34	12500	3
5453	s3	16	S3V1	s	expert	13089	1955	2064326	2064752	427	1486.4	113.3	35	13000	3
5454	s3	16	S3V1	s	expert	13683	2680	2064920	2065109	190	1261	997.5	36	13500	9
5455	s3	16	S3V1	s	expert	13895	2647	2065132	2065401	270	1391.7	1004.6	37	13500	9
5456	s3	16	S3V1	s	expert	14206	2848	2065443	2065857	415	987.8	973.2	38	14000	8
5457	s3	16	S3V1	s	expert	14648	3011	2065885	2066138	254	762.2	935.7	39	14500	8
5458	s3	16	S3V1	s	expert	14912	2987	2066149	2066446	298	786.8	930.6	40	14500	8
5459	s3	17	S3V6	c	expert	0	4029	2100928	2101537	610	798	437.1	1	0	5
5460	s3	17	S3V6	c	expert	651	2921	2101579	2101726	148	736.1	372.2	2	500	5
5461	s3	17	S3V6	c	expert	806	2353	2101734	2101852	119	731.9	393.3	3	500	5
5462	s3	17	S3V6	c	expert	970	2118	2101898	2102009	112	774.1	615.4	4	500	8
5463	s3	17	S3V6	c	expert	1092	1966	2102020	2102418	399	768.9	632	5	1000	8
5464	s3	17	S3V6	c	expert	1503	1992	2102431	2102612	182	801	607	6	1500	8
5465	s3	17	S3V6	c	expert	1705	2368	2102633	2103349	717	831.2	613	7	1500	8
5466	s3	17	S3V6	c	expert	2488	2342	2103416	2103536	121	1409.6	145.9	8	2000	3
5467	s3	17	S3V6	c	expert	2631	2409	2103559	2103741	183	1367.4	63.5	9	2500	3
5468	s3	17	S3V6	c	expert	2832	2486	2103760	2103988	229	1447.1	48.2	10	2500	3
5469	s3	17	S3V6	c	expert	3072	2563	2104000	2104067	68	1487.1	42	11	3000	3
5470	s3	17	S3V6	c	expert	3154	2632	2104082	2104217	136	1532.9	38.6	12	3000	3
5471	s3	17	S3V6	c	expert	3319	2928	2104247	2104938	692	1343.6	13.6	13	3000	3
5472	s3	17	S3V6	c	expert	4095	3215	2105023	2105315	293	132.4	67.3	14	4000	1
5473	s3	17	S3V6	c	expert	4402	3312	2105330	2105945	616	146.9	54.9	15	4000	1
5474	s3	17	S3V6	c	expert	5037	3361	2105965	2106232	268	134.5	98.4	16	5000	1
5475	s3	17	S3V6	c	expert	5316	3230	2106244	2106901	658	123.5	120.7	17	5000	1
5476	s3	17	S3V6	c	expert	5983	3359	2106911	2107409	499	106.2	130	18	5500	1
5477	s3	17	S3V6	c	expert	6498	3535	2107426	2107836	411	150.9	116.1	19	6000	1
5478	s3	17	S3V6	c	expert	6918	3562	2107846	2108350	505	167.6	110.9	20	6500	1
5479	s3	17	S3V6	c	expert	7443	3565	2108371	2108682	312	107.4	103.7	21	7000	1
5480	s3	17	S3V6	c	expert	7878	3621	2108806	2109028	223	902.6	771.2	22	7500	8
5481	s3	17	S3V6	c	expert	8120	3372	2109048	2109221	174	899.3	862.2	23	8000	8
5482	s3	17	S3V6	c	expert	8313	3197	2109241	2109420	180	827	893.8	24	8000	8
5483	s3	17	S3V6	c	expert	8501	3009	2109429	2109776	348	795.7	931.2	25	8500	8
5484	s3	17	S3V6	c	expert	8898	3069	2109826	2110099	274	352.7	925.8	26	8500	7
5485	s3	17	S3V6	c	expert	9194	3049	2110122	2110280	159	288	831.3	27	9000	7
5486	s3	17	S3V6	c	expert	9380	3139	2110308	2110753	446	131	728.2	28	9000	7
5487	s3	17	S3V6	c	expert	9862	3107	2110790	2111134	345	352.3	747	29	9500	7
5488	s3	17	S3V6	c	expert	10248	3145	2111176	2111472	297	367.7	959.9	30	10000	7
5489	s3	17	S3V6	c	expert	10563	3208	2111491	2111856	366	314	940.8	31	10500	7
5490	s3	17	S3V6	c	expert	10987	3096	2111915	2112248	334	831.6	606.9	32	10500	8
5491	s3	17	S3V6	c	expert	11332	3058	2112260	2113001	742	797.8	585.1	33	11000	5
5492	s3	17	S3V6	c	expert	12106	3145	2113034	2113289	256	818.5	829.6	34	12000	8
5493	s3	17	S3V6	c	expert	12376	3249	2113304	2113540	237	783.6	853.2	35	12000	8
5494	s3	17	S3V6	c	expert	12628	3228	2113556	2113963	408	754.3	909.8	36	12500	8
5495	s3	17	S3V6	c	expert	13064	3203	2113992	2114820	829	912.6	919.3	37	13000	8
5496	s3	17	S3V6	c	expert	13938	3078	2114866	2115089	224	1262	920.3	38	13500	9
5497	s3	17	S3V6	c	expert	14177	3116	2115105	2115354	250	1260	871	39	14000	9
5498	s3	17	S3V6	c	expert	14469	2983	2115397	2115604	208	913.3	950.5	40	14000	8
5499	s3	17	S3V6	c	expert	14699	3117	2115627	2115848	222	817.7	921.8	41	14500	8
5500	s3	17	S3V6	c	expert	14982	3173	2115910	2115954	45	785.2	437.9	42	14500	5
5501	s3	17	S3V6	c	expert	15045	3135	2115973	2116064	92	742.7	466.4	43	15000	5
5502	s3	18	S2V4	c	expert	0	4119	2163208	2163574	367	818.3	386.8	1	0	5
5503	s3	18	S2V4	c	expert	389	3756	2163597	2163880	284	748.6	305	2	0	5
5504	s3	18	S2V4	c	expert	692	2468	2163900	2164052	153	807.5	422.1	3	500	5
5505	s3	18	S2V4	c	expert	861	1961	2164069	2164247	179	868.8	429.8	4	500	5
5506	s3	18	S2V4	c	expert	1074	1767	2164282	2164461	180	672.7	364	5	1000	5
5507	s3	18	S2V4	c	expert	1300	1701	2164508	2164702	195	366.1	184.2	6	1000	1
5508	s3	18	S2V4	c	expert	1510	1712	2164718	2164839	122	321.2	188.4	7	1500	1
5509	s3	18	S2V4	c	expert	1677	1843	2164885	2165047	163	693.6	345.1	8	1500	5
5510	s3	18	S2V4	c	expert	1861	1998	2165069	2165132	64	752.5	384.8	9	1500	5
5511	s3	18	S2V4	c	expert	1950	2101	2165158	2165395	238	859.3	395	10	1500	5
5512	s3	18	S2V4	c	expert	2245	2085	2165453	2165647	195	1375.9	86.4	11	2000	3
5513	s3	18	S2V4	c	expert	2461	2067	2165669	2165920	252	1457.9	73	12	2000	3
5514	s3	18	S2V4	c	expert	2727	2085	2165935	2166235	301	1524.5	82.5	13	2500	3
5515	s3	18	S2V4	c	expert	3052	2167	2166260	2166337	78	1546.5	138.1	14	3000	3
5516	s3	18	S2V4	c	expert	3167	2498	2166375	2166789	415	1566.9	401	15	3000	6
5517	s3	18	S2V4	c	expert	3603	2620	2166811	2166997	187	1567.5	352.7	16	3500	6
5518	s3	18	S2V4	c	expert	3818	2319	2167026	2167194	169	1551.3	317	17	3500	6
5519	s3	18	S2V4	c	expert	4012	2411	2167220	2167802	583	1617.5	192.5	18	4000	3
5520	s3	18	S2V4	c	expert	4690	2975	2167898	2168081	184	377.6	838.9	19	4500	7
5521	s3	18	S2V4	c	expert	4897	2219	2168105	2169040	936	225.8	939.7	20	4500	7
5522	s3	18	S2V4	c	expert	5859	1906	2169067	2169425	359	336.3	940.6	21	5500	7
5523	s3	18	S2V4	c	expert	6246	1845	2169454	2169554	101	316	1117.5	22	6000	7
5524	s3	18	S2V4	c	expert	6359	1832	2169567	2169950	384	323	1059.2	23	6000	7
5525	s3	18	S2V4	c	expert	6782	1867	2169990	2170128	139	240.6	877	24	6500	7
5526	s3	18	S2V4	c	expert	6941	1894	2170149	2170483	335	253.8	942	25	6500	7
5527	s3	18	S2V4	c	expert	7300	1896	2170508	2170987	480	415	920.8	26	7000	7
5528	s3	18	S2V4	c	expert	7824	1885	2171032	2171288	257	152.6	782.1	27	7500	7
5529	s3	18	S2V4	c	expert	8103	1905	2171311	2171641	331	88.8	734	28	8000	7
5530	s3	18	S2V4	c	expert	8493	1784	2171701	2171824	124	202.8	407.8	29	8000	4
5531	s3	18	S2V4	c	expert	8659	1881	2171867	2172142	276	92.6	173	30	8500	1
5532	s3	18	S2V4	c	expert	8952	2133	2172160	2172668	509	127.9	114.7	31	8500	1
5533	s3	18	S2V4	c	expert	9483	2466	2172691	2173010	320	99.9	131.4	32	9000	1
5534	s3	18	S2V4	c	expert	9817	2580	2173025	2173132	108	145	99.2	33	9500	1
5535	s3	18	S2V4	c	expert	9938	2563	2173146	2173505	360	176.1	105.8	34	9500	1
5536	s3	18	S2V4	c	expert	10307	2592	2173515	2173759	245	152.1	108.3	35	10000	1
5537	s3	18	S2V4	c	expert	10591	2572	2173799	2174033	235	340.8	76	36	10500	1
5538	s3	18	S2V4	c	expert	10878	2499	2174086	2174414	329	645	350	37	10500	5
5539	s3	18	S2V4	c	expert	11269	2288	2174477	2174644	168	399.9	942.1	38	11000	7
5540	s3	18	S2V4	c	expert	11460	2186	2174668	2175038	371	321	1004.5	39	11000	7
5541	s3	18	S2V4	c	expert	11846	2281	2175054	2175226	173	289.3	1038	40	11500	7
5542	s3	18	S2V4	c	expert	12033	2383	2175241	2175386	146	348.9	1018.9	41	12000	7
5543	s3	18	S2V4	c	expert	12247	2473	2175455	2175566	112	316	331.1	42	12000	4
5544	s3	18	S2V4	c	expert	12395	2434	2175603	2176156	554	311.5	112.1	43	12000	1
5545	s3	18	S2V4	c	expert	12966	2608	2176174	2176294	121	376.7	79	44	12500	1
5546	s3	18	S2V4	c	expert	13181	2963	2176389	2176544	156	332.6	936.4	45	13000	7
5547	s3	18	S2V4	c	expert	13359	2771	2176567	2176848	282	265	1013.3	46	13000	7
5548	s3	18	S2V4	c	expert	13703	2280	2176911	2177315	405	975.1	938.8	47	13500	8
5549	s3	18	S2V4	c	expert	14127	2182	2177335	2177525	191	859.9	971.6	48	14000	8
5550	s3	18	S2V4	c	expert	14337	2361	2177545	2178095	551	773.9	931.1	49	14000	8
5551	s3	18	S2V4	c	expert	14929	2319	2178137	2178305	169	782.7	727.7	50	14500	8
5552	s3	19	S4V6	c	expert	0	3525	2216350	2216521	172	1433.5	103.7	1	0	3
5553	s3	19	S4V6	c	expert	239	3538	2216589	2216635	47	1513.6	45.9	2	0	3
5554	s3	19	S4V6	c	expert	562	2772	2216912	2217050	139	1498.9	207.7	3	500	3
5555	s3	19	S4V6	c	expert	715	2781	2217065	2217088	24	1492	198.4	4	500	3
5556	s3	19	S4V6	c	expert	763	3007	2217113	2217607	495	1551.3	139	5	500	3
5557	s3	19	S4V6	c	expert	1293	3345	2217643	2217815	173	1313.7	76	6	1000	3
5558	s3	19	S4V6	c	expert	1528	3564	2217878	2218116	239	453.9	71.7	7	1500	1
5559	s3	19	S4V6	c	expert	1791	3643	2218141	2218608	468	362	48.1	8	1500	1
5560	s3	19	S4V6	c	expert	2275	3727	2218625	2218986	362	419.3	37.4	9	2000	1
5561	s3	19	S4V6	c	expert	2659	3789	2219009	2219404	396	516.9	60.3	10	2500	1
5562	s3	19	S4V6	c	expert	3108	3841	2219458	2219691	234	96.3	3.7	11	3000	1
5563	s3	19	S4V6	c	expert	3361	3875	2219711	2220026	316	51.9	22.3	12	3000	1
5564	s3	19	S4V6	c	expert	4700	4041	2221050	2221101	52	179.3	1.2	13	4500	1
5565	s3	19	S4V6	c	expert	4763	3989	2221113	2221430	318	144	20.7	14	4500	1
5566	s3	19	S4V6	c	expert	5108	3942	2221458	2221837	380	36	21.7	15	5000	1
5567	s3	19	S4V6	c	expert	5567	3721	2221917	2222090	174	730.5	471.2	16	5500	5
5568	s3	19	S4V6	c	expert	5764	3692	2222114	2222271	158	757.7	555	17	5500	5
5569	s3	19	S4V6	c	expert	5973	3846	2222323	2222464	142	806.9	228.4	18	5500	2
5570	s3	19	S4V6	c	expert	6174	3682	2222524	2222685	162	1398.2	15.6	19	6000	3
5571	s3	19	S4V6	c	expert	6361	3598	2222711	2222986	276	1531.2	29.9	20	6000	3
5572	s3	19	S4V6	c	expert	6649	3556	2222999	2223113	115	1554.9	28.8	21	6500	3
5573	s3	19	S4V6	c	expert	6790	3633	2223140	2223463	324	1303.3	25.3	22	6500	3
5574	s3	19	S4V6	c	expert	7222	3682	2223572	2223608	37	633.1	596	23	7000	5
5575	s3	19	S4V6	c	expert	7265	3690	2223615	2223812	198	621.4	627	24	7000	8
5576	s3	19	S4V6	c	expert	7488	3648	2223838	2224149	312	571	669.7	25	7000	8
5577	s3	19	S4V6	c	expert	7840	3642	2224190	2224384	195	873.6	658.8	26	7500	8
5578	s3	19	S4V6	c	expert	8094	3704	2224444	2224758	315	372.5	672	27	8000	7
5579	s3	19	S4V6	c	expert	8498	3878	2224848	2225007	160	655.1	265.7	28	8000	2
5580	s3	19	S4V6	c	expert	8685	3780	2225035	2225393	359	850.7	280.7	29	8500	2
5581	s3	19	S4V6	c	expert	9053	3635	2225403	2225886	484	835.3	300	30	9000	5
5582	s3	19	S4V6	c	expert	9551	3411	2225901	2226567	667	830.5	379.2	31	9500	5
5583	s3	19	S4V6	c	expert	10272	3449	2226622	2226770	149	249.1	295.2	32	10000	1
5584	s3	19	S4V6	c	expert	10442	3512	2226792	2226921	130	172.6	273	33	10000	1
5585	s3	19	S4V6	c	expert	10641	3555	2226991	2227156	166	1033.8	252.6	34	10500	2
5586	s3	19	S4V6	c	expert	10849	3579	2227199	2227426	228	1131.3	207.3	35	10500	3
5587	s3	19	S4V6	c	expert	11111	3570	2227461	2227757	297	1370.9	204.4	36	11000	3
5588	s3	19	S4V6	c	expert	11419	3564	2227769	2228077	309	1342.2	200.7	37	11000	3
5589	s3	19	S4V6	c	expert	11740	3555	2228090	2228152	63	1314.5	197.3	38	11500	3
5590	s3	19	S4V6	c	expert	11848	3557	2228198	2228223	26	1318.7	198.6	39	11500	3
5591	s3	19	S4V6	c	expert	11886	3553	2228236	2228496	261	1370.8	221.4	40	11500	3
5592	s3	19	S4V6	c	expert	12172	3550	2228522	2228814	293	1462.5	213.4	41	12000	3
5593	s3	19	S4V6	c	expert	12476	3549	2228826	2228937	112	1406.5	213.6	42	12000	3
5594	s3	19	S4V6	c	expert	12615	3515	2228965	2229104	140	1393.4	223.9	43	12500	3
5595	s3	19	S4V6	c	expert	12832	3641	2229182	2229407	226	727.1	357.1	44	12500	5
5596	s3	19	S4V6	c	expert	13082	3678	2229432	2230112	681	840.2	372.4	45	13000	5
5597	s3	19	S4V6	c	expert	13792	3702	2230142	2231140	999	917.6	312.3	46	13500	5
5598	s3	19	S4V6	c	expert	14818	3872	2231168	2231331	164	839	398.2	47	14500	5
5599	s3	20	S2V3	s	expert	0	4047	2271626	2271971	346	361.6	506.9	1	0	4
5600	s3	20	S2V3	s	expert	381	2739	2272007	2272461	455	108.6	739.2	2	0	7
5601	s3	20	S2V3	s	expert	1047	2019	2272673	2272898	226	212.2	971.3	3	1000	7
5602	s3	20	S2V3	s	expert	1282	2100	2272908	2273101	194	235.4	987.3	4	1000	7
5603	s3	20	S2V3	s	expert	1486	2192	2273112	2273160	49	222.4	999.4	5	1000	7
5604	s3	20	S2V3	s	expert	1608	2142	2273234	2273368	135	96.1	190.6	6	1500	1
5605	s3	20	S2V3	s	expert	1764	2195	2273390	2273570	181	94	126.2	7	1500	1
5606	s3	20	S2V3	s	expert	1956	2361	2273582	2274220	639	114.7	119.7	8	1500	1
5607	s3	20	S2V3	s	expert	2943	2822	2274569	2274691	123	932.5	250.6	9	2500	2
5608	s3	20	S2V3	s	expert	3120	2764	2274746	2274900	155	1530.3	175.7	10	3000	3
5609	s3	20	S2V3	s	expert	3291	2470	2274917	2275366	450	1515.4	207.5	11	3000	3
5610	s3	20	S2V3	s	expert	3839	2289	2275465	2275517	53	1617.2	344	12	3500	6
5611	s3	20	S2V3	s	expert	3948	2496	2275574	2275717	144	916.6	387	13	3500	5
5612	s3	20	S2V3	s	expert	4113	2593	2275739	2275902	164	881.3	369	14	4000	5
5613	s3	20	S2V3	s	expert	4316	2384	2275942	2276435	494	1163	394.4	15	4000	6
5614	s3	20	S2V3	s	expert	4840	2241	2276466	2276618	153	1382.2	437.8	16	4500	6
5615	s3	20	S2V3	s	expert	5059	2195	2276685	2276969	285	1011.3	844.6	17	5000	8
5616	s3	20	S2V3	s	expert	5376	2261	2277002	2277440	439	813.7	804.1	18	5000	8
5617	s3	20	S2V3	s	expert	5838	2444	2277464	2277989	526	727.9	774.2	19	5500	8
5618	s3	20	S2V3	s	expert	6407	2590	2278033	2278400	368	296.2	775.2	20	6000	7
5619	s3	20	S2V3	s	expert	6782	2738	2278408	2278825	418	317	801.9	21	6500	7
5620	s3	20	S2V3	s	expert	7215	2954	2278841	2279051	211	318.3	766.4	22	7000	7
5621	s3	20	S2V3	s	expert	7500	2856	2279126	2279252	127	1256	787.5	23	7500	9
5622	s3	20	S2V3	s	expert	7689	2806	2279315	2279516	202	1096.2	438.1	24	7500	6
5623	s3	20	S2V3	s	expert	7929	2401	2279555	2280016	462	980.9	273	25	7500	2
5624	s3	20	S2V3	s	expert	8598	2342	2280224	2280287	64	1401.3	800.2	26	8500	9
5625	s3	20	S2V3	s	expert	8676	2332	2280302	2280340	39	1468.6	811.8	27	8500	9
5626	s3	20	S2V3	s	expert	8789	2291	2280415	2280498	84	1467.2	812.7	28	8500	9
5627	s3	20	S2V3	s	expert	9030	2245	2280656	2280682	27	1582.7	830.3	29	9000	9
5628	s3	20	S2V3	s	expert	9083	2224	2280709	2280782	74	1581.2	838.5	30	9000	9
5629	s3	20	S2V3	s	expert	9396	2175	2281022	2281118	97	1526.5	868.1	31	9000	9
5630	s3	20	S2V3	s	expert	9542	2190	2281168	2281240	73	1520.8	881.9	32	9500	9
5631	s3	20	S2V3	s	expert	9682	2337	2281308	2281612	305	902.6	536	33	9500	5
5632	s3	20	S2V3	s	expert	10027	2153	2281653	2282296	644	1057.7	434.4	34	10000	5
5633	s3	20	S2V3	s	expert	10692	2163	2282318	2282468	151	1010.3	462.8	35	10500	5
5634	s3	20	S2V3	s	expert	10866	2310	2282492	2282648	157	830.4	485.9	36	10500	5
5635	s3	20	S2V3	s	expert	11043	2342	2282669	2283173	505	742.6	539	37	11000	5
5636	s3	20	S2V3	s	expert	11611	2474	2283237	2283456	220	1495.7	904.3	38	11500	9
5637	s3	20	S2V3	s	expert	11843	2474	2283469	2283587	119	1455.8	878.5	39	11500	9
5638	s3	20	S2V3	s	expert	11972	2372	2283598	2284172	575	1418.4	895.4	40	11500	9
5639	s3	20	S2V3	s	expert	12565	2411	2284191	2284367	177	1503.8	925.2	41	12500	9
5640	s3	20	S2V3	s	expert	12755	2374	2284381	2284556	176	1577.2	929.3	42	12500	9
5641	s3	20	S2V3	s	expert	12996	2525	2284622	2284709	88	559.6	708.6	43	12500	8
5642	s3	20	S2V3	s	expert	13130	2686	2284756	2284916	161	290	997.2	44	13000	7
5643	s3	20	S2V3	s	expert	13311	2696	2284937	2285279	343	240.4	1015.9	45	13000	7
5644	s3	20	S2V3	s	expert	13720	2734	2285346	2285725	380	758.8	568.5	46	13500	5
5645	s3	20	S2V3	s	expert	14157	2419	2285783	2286030	248	306.2	133	47	14000	1
5646	s3	20	S2V3	s	expert	14436	2334	2286062	2286308	247	95.1	144	48	14000	1
5647	s3	20	S2V3	s	expert	14746	2375	2286372	2286516	145	981.6	129	49	14500	2
5648	s3	21	S3V4	c	expert	0	4263	2384191	2384750	560	831.4	493.2	1	0	5
5649	s3	21	S3V4	c	expert	623	2745	2384814	2384968	155	405.6	171.4	2	500	1
5650	s3	21	S3V4	c	expert	793	2403	2384984	2385139	156	352.9	175.9	3	500	1
5651	s3	21	S3V4	c	expert	988	2266	2385179	2385353	175	103.6	185.5	4	500	1
5652	s3	21	S3V4	c	expert	1175	2536	2385366	2385979	614	153.6	148	5	1000	1
5653	s3	21	S3V4	c	expert	1812	2995	2386003	2386493	491	20.8	144.9	6	1500	1
5654	s3	21	S3V4	c	expert	2326	3175	2386517	2386786	270	140	130	7	2000	1
5655	s3	21	S3V4	c	expert	2609	3345	2386800	2387220	421	188.1	112.8	8	2500	1
5656	s3	21	S3V4	c	expert	3113	3304	2387304	2387434	131	1566.4	143	9	3000	3
5657	s3	21	S3V4	c	expert	3267	3287	2387458	2387656	199	1536	65.5	10	3000	3
5658	s3	21	S3V4	c	expert	3487	3199	2387678	2387913	236	1456.7	68	11	3000	3
5659	s3	21	S3V4	c	expert	3847	3764	2388038	2388372	335	511.1	906.6	12	3500	7
5660	s3	21	S3V4	c	expert	4197	3462	2388388	2388542	155	475.4	888.7	13	4000	7
5661	s3	21	S3V4	c	expert	4385	3289	2388576	2388825	250	777.5	916.1	14	4000	8
5662	s3	21	S3V4	c	expert	4683	3135	2388874	2388995	122	1273	885.1	15	4500	9
5663	s3	21	S3V4	c	expert	4844	3391	2389035	2389256	222	859	930.7	16	4500	8
5664	s3	21	S3V4	c	expert	5083	3550	2389274	2389336	63	902.9	920	17	5000	8
5665	s3	21	S3V4	c	expert	5193	3637	2389384	2389778	395	1287	906.1	18	5000	9
5666	s3	21	S3V4	c	expert	5599	3763	2389790	2390134	345	1241.3	913.8	19	5500	9
5667	s3	21	S3V4	c	expert	5987	3755	2390178	2390310	133	1546.3	797.5	20	5500	9
5668	s3	21	S3V4	c	expert	6140	3706	2390331	2390688	358	1614.3	758.9	21	6000	9
5669	s3	21	S3V4	c	expert	6528	3180	2390719	2390878	160	1601.5	521	22	6500	6
5670	s3	21	S3V4	c	expert	6744	3529	2390935	2391139	205	1553.2	248.7	23	6500	3
5671	s3	21	S3V4	c	expert	6961	3523	2391152	2391521	370	1583.9	225.8	24	6500	3
5672	s3	21	S3V4	c	expert	7340	3488	2391531	2391748	218	1596	193.8	25	7000	3
5673	s3	21	S3V4	c	expert	7583	3560	2391774	2392145	372	1574.7	225.9	26	7500	3
5674	s3	21	S3V4	c	expert	7967	3649	2392158	2392472	315	1541	236	27	7500	3
5675	s3	21	S3V4	c	expert	8336	3825	2392527	2392654	128	911.5	322.2	28	8000	5
5676	s3	21	S3V4	c	expert	8509	3896	2392700	2392882	183	781.1	552.6	29	8500	5
5677	s3	21	S3V4	c	expert	8708	3650	2392899	2393188	290	806.6	554	30	8500	5
5678	s3	21	S3V4	c	expert	9041	3176	2393232	2393723	492	857.6	327.5	31	9000	5
5679	s3	21	S3V4	c	expert	9559	3256	2393750	2393880	131	688.4	288	32	9500	2
5680	s3	21	S3V4	c	expert	9731	3315	2393922	2394056	135	471.8	109	33	9500	1
5681	s3	21	S3V4	c	expert	9889	3374	2394080	2394308	229	374.4	96.9	34	9500	1
5682	s3	21	S3V4	c	expert	10128	3477	2394319	2394615	297	351.4	89.9	35	10000	1
5683	s3	21	S3V4	c	expert	10442	3523	2394633	2394851	219	397.1	106.7	36	10000	1
5684	s3	21	S3V4	c	expert	10749	3805	2394940	2395058	119	273.3	771.1	37	10500	7
5685	s3	21	S3V4	c	expert	10889	3908	2395080	2395384	305	340.2	801.5	38	10500	7
5686	s3	21	S3V4	c	expert	11228	3886	2395419	2395657	239	583	866.6	39	11000	8
5687	s3	21	S3V4	c	expert	11493	3928	2395684	2395825	142	718	872.4	40	11000	8
5688	s3	21	S3V4	c	expert	11654	4029	2395845	2396133	289	789.2	873.1	41	11500	8
5689	s3	21	S3V4	c	expert	11993	4065	2396184	2396669	486	282	820.8	42	11500	7
5690	s3	21	S3V4	c	expert	12501	4068	2396692	2396881	190	451.6	843.9	43	12500	7
5691	s3	21	S3V4	c	expert	12712	4154	2396903	2397181	279	518.5	851.4	44	12500	7
5692	s3	21	S3V4	c	expert	13016	4234	2397207	2397335	129	609	850.5	45	13000	8
5693	s3	21	S3V4	c	expert	13202	4116	2397393	2397476	84	580	385.9	46	13000	5
5694	s3	21	S3V4	c	expert	13338	3623	2397529	2397947	419	151.4	162.6	47	13000	1
5695	s3	21	S3V4	c	expert	13833	3732	2398024	2398201	178	337	897.9	48	13500	7
5696	s3	21	S3V4	c	expert	14030	3767	2398221	2398377	157	293.3	922	49	14000	7
5697	s3	21	S3V4	c	expert	14200	3930	2398391	2398730	340	336.9	908.4	50	14000	7
5698	s3	21	S3V4	c	expert	14559	4069	2398750	2399301	552	270.7	899.3	51	14500	7
5699	s3	22	S2V8	c	expert	0	4469	2447151	2447411	261	702.7	230.8	1	0	2
5700	s3	22	S2V8	c	expert	314	4280	2447465	2447590	126	280.2	96.2	2	0	1
5701	s3	22	S2V8	c	expert	464	3293	2447615	2447832	218	162.9	116.9	3	0	1
5702	s3	22	S2V8	c	expert	695	2498	2447846	2448374	529	172.5	164.6	4	500	1
5703	s3	22	S2V8	c	expert	1253	2775	2448404	2448874	471	10.4	180.2	5	1000	1
5704	s3	22	S2V8	c	expert	1747	3205	2448898	2449105	208	158	126.7	6	1500	1
5705	s3	22	S2V8	c	expert	1967	3433	2449118	2449557	440	198.2	105.1	7	1500	1
5706	s3	22	S2V8	c	expert	2424	3548	2449575	2449830	256	145.6	96.6	8	2000	1
5707	s3	22	S2V8	c	expert	2687	3598	2449838	2449987	150	170	94.3	9	2500	1
5708	s3	22	S2V8	c	expert	2913	3918	2450064	2450422	359	325.2	766.3	10	2500	7
5709	s3	22	S2V8	c	expert	3281	3919	2450432	2450758	327	289	765.8	11	3000	7
5710	s3	22	S2V8	c	expert	3681	3733	2450832	2451024	193	1366	709.1	12	3500	9
5711	s3	22	S2V8	c	expert	3884	3721	2451035	2451428	394	1323.2	726.4	13	3500	9
5712	s3	22	S2V8	c	expert	4285	3559	2451436	2452792	1357	1310	743	14	4000	9
5713	s3	22	S2V8	c	expert	5694	3354	2452845	2453060	216	835	597.6	15	5500	5
5714	s3	22	S2V8	c	expert	6033	3202	2453184	2453383	200	1329.7	753.5	16	6000	9
5715	s3	22	S2V8	c	expert	6242	3214	2453393	2453500	108	1289.5	763.4	17	6000	9
5716	s3	22	S2V8	c	expert	6360	3312	2453511	2453829	319	1264	768	18	6000	9
5717	s3	22	S2V8	c	expert	6700	3278	2453851	2453969	119	1333.5	768.4	19	6500	9
5718	s3	22	S2V8	c	expert	6840	3310	2453991	2454298	308	1418.6	764.7	20	6500	9
5719	s3	22	S2V8	c	expert	7173	3538	2454324	2454730	407	1253	783.3	21	7000	9
5720	s3	22	S2V8	c	expert	7599	3606	2454750	2454996	247	1329.9	782.2	22	7500	9
5721	s3	22	S2V8	c	expert	7863	3586	2455014	2455278	265	1407.5	753.7	23	7500	9
5722	s3	22	S2V8	c	expert	8154	3663	2455305	2455485	181	1210	773.7	24	8000	9
5723	s3	22	S2V8	c	expert	8346	3653	2455497	2455748	252	1246.5	767.3	25	8000	9
5724	s3	22	S2V8	c	expert	8666	3858	2455817	2456003	187	258.7	773.9	26	8500	7
5725	s3	22	S2V8	c	expert	8871	3865	2456022	2456182	161	293.3	829.2	27	8500	7
5726	s3	22	S2V8	c	expert	9051	3897	2456202	2456504	303	288.2	877.7	28	9000	7
5727	s3	22	S2V8	c	expert	9365	3967	2456516	2456736	221	258	849.1	29	9000	7
5728	s3	22	S2V8	c	expert	9633	3876	2456784	2456978	195	724.2	918.8	30	9500	8
5729	s3	22	S2V8	c	expert	9849	3819	2457000	2457131	132	785.1	902.3	31	9500	8
5730	s3	22	S2V8	c	expert	10007	3856	2457158	2457399	242	917.1	915.1	32	10000	8
5731	s3	22	S2V8	c	expert	10272	3941	2457423	2457947	525	801.4	867.2	33	10000	8
5732	s3	22	S2V8	c	expert	10820	3991	2457971	2458177	207	725.7	879.9	34	10500	8
5733	s3	22	S2V8	c	expert	11041	3999	2458192	2458257	66	766.5	876.9	35	11000	8
5734	s3	22	S2V8	c	expert	11174	3805	2458325	2458643	319	1563.4	721.5	36	11000	9
5735	s3	22	S2V8	c	expert	11503	3831	2458654	2458887	234	1562.3	752.1	37	11500	9
5736	s3	22	S2V8	c	expert	11790	3663	2458941	2459221	281	1565.3	353.7	38	11500	6
5737	s3	22	S2V8	c	expert	12092	3606	2459243	2459351	109	1553.5	278	39	12000	3
5738	s3	22	S2V8	c	expert	12230	3588	2459381	2459552	172	1519.6	122	40	12000	3
5739	s3	22	S2V8	c	expert	12421	3563	2459572	2459699	128	1514.9	93.6	41	12000	3
5740	s3	22	S2V8	c	expert	12567	3502	2459718	2460105	388	1490.8	63.8	42	12500	3
5741	s3	22	S2V8	c	expert	13027	3724	2460178	2460369	192	343.6	85.4	43	13000	1
5742	s3	22	S2V8	c	expert	13239	3762	2460390	2460587	198	382.5	72	44	13000	1
5743	s3	22	S2V8	c	expert	13450	3797	2460601	2460761	161	376.6	111.1	45	13000	1
5744	s3	22	S2V8	c	expert	13668	3884	2460819	2461098	280	1009.5	349.6	46	13500	5
5745	s3	22	S2V8	c	expert	13970	3820	2461121	2461299	179	1026	280	47	13500	2
5746	s3	22	S2V8	c	expert	14202	3700	2461353	2461478	126	381.5	140	48	14000	1
5747	s3	22	S2V8	c	expert	14375	3533	2461526	2461853	328	949.1	251.4	49	14000	2
5748	s3	22	S2V8	c	expert	14719	3518	2461870	2462150	281	999.8	265.7	50	14500	2
5749	s3	23	S4V8	c	expert	0	4400	2509881	2510451	571	820.5	364.9	1	0	5
5750	s3	23	S4V8	c	expert	600	3364	2510481	2510612	132	700	318.2	2	500	5
5751	s3	23	S4V8	c	expert	771	2467	2510652	2510815	164	496.7	188.8	3	500	1
5752	s3	23	S4V8	c	expert	963	2025	2510844	2511100	257	352.2	209.8	4	500	1
5753	s3	23	S4V8	c	expert	1230	1809	2511111	2511566	456	304	224.9	5	1000	1
5754	s3	23	S4V8	c	expert	1692	1792	2511573	2512137	565	292.7	195.6	6	1500	1
5755	s3	23	S4V8	c	expert	2274	2246	2512155	2513976	1822	366.5	154.5	7	2000	1
5756	s3	23	S4V8	c	expert	4143	2418	2514024	2514284	261	784.1	209.3	8	4000	2
5757	s3	23	S4V8	c	expert	4430	2448	2514311	2514586	276	756	108.2	9	4000	2
5758	s3	23	S4V8	c	expert	4728	2334	2514609	2514905	297	864.1	97	10	4500	2
5759	s3	23	S4V8	c	expert	5081	2444	2514962	2515054	93	860.9	343	11	5000	5
5760	s3	23	S4V8	c	expert	5185	2472	2515066	2515146	81	848.7	350.5	12	5000	5
5761	s3	23	S4V8	c	expert	5321	2370	2515202	2515495	294	1249.5	126.9	13	5000	3
5762	s3	23	S4V8	c	expert	5660	2213	2515541	2515857	317	804.9	244.9	14	5500	2
5763	s3	23	S4V8	c	expert	6006	2350	2515887	2516096	210	826.3	458.7	15	6000	5
5764	s3	23	S4V8	c	expert	6237	2511	2516118	2516339	222	830.3	538.5	16	6000	5
5765	s3	23	S4V8	c	expert	6521	2422	2516402	2516534	133	1288	827.1	17	6500	9
5766	s3	23	S4V8	c	expert	6671	2224	2516552	2516780	229	1346.8	811.8	18	6500	9
5767	s3	23	S4V8	c	expert	6918	1920	2516799	2517180	382	1423.1	818.3	19	6500	9
5768	s3	23	S4V8	c	expert	7401	1813	2517282	2517344	63	105.4	246.6	20	7000	1
5769	s3	23	S4V8	c	expert	7961	2204	2517842	2518544	703	128	162.5	21	7500	1
5770	s3	23	S4V8	c	expert	8684	2322	2518565	2518754	190	99.9	179.3	22	8500	1
5771	s3	23	S4V8	c	expert	8885	2531	2518766	2519441	676	123.6	149.4	23	8500	1
5772	s3	23	S4V8	c	expert	9645	2825	2519526	2519673	148	385	896.7	24	9500	7
5773	s3	23	S4V8	c	expert	9815	2431	2519696	2520495	800	287.2	897.6	25	9500	7
5774	s3	23	S4V8	c	expert	10637	2486	2520518	2520784	267	232.1	803.8	26	10500	7
5775	s3	23	S4V8	c	expert	10949	2487	2520830	2521039	210	41.6	583	27	10500	4
5776	s3	23	S4V8	c	expert	11169	2299	2521050	2521133	84	71	601	28	11000	7
5777	s3	23	S4V8	c	expert	11273	2255	2521154	2521397	244	125.7	604	29	11000	7
5778	s3	23	S4V8	c	expert	11635	2138	2521516	2521644	129	1506.3	607	30	11500	9
5779	s3	23	S4V8	c	expert	11825	2199	2521706	2521994	289	844.5	468.6	31	11500	5
5780	s3	23	S4V8	c	expert	12168	1962	2522049	2522202	154	1567.9	372.8	32	12000	6
5781	s3	23	S4V8	c	expert	12331	1909	2522212	2522564	353	1543.5	358.5	33	12000	6
5782	s3	23	S4V8	c	expert	12715	1946	2522596	2522854	259	1524.4	214	34	12500	3
5783	s3	23	S4V8	c	expert	12996	2016	2522877	2523349	473	1475.8	154.9	35	12500	3
5784	s3	23	S4V8	c	expert	13502	2304	2523383	2524280	898	1505.7	246.7	36	13500	3
5785	s3	23	S4V8	c	expert	14436	2323	2524317	2524532	216	1602.2	126	37	14000	3
5786	s3	23	S4V8	c	expert	14770	2669	2524651	2525055	405	797.6	979.9	38	14500	8
5787	s3	24	S4V4	c	expert	0	4076	2587460	2589258	1799	768.1	515.1	1	0	5
5788	s3	24	S4V4	c	expert	1809	2064	2589269	2589785	517	744.2	593.6	2	1500	5
5789	s3	24	S4V4	c	expert	2384	1626	2589844	2590122	279	95.8	489.3	3	2000	4
5790	s3	24	S4V4	c	expert	3140	1534	2590600	2590764	165	208.4	181.1	4	3000	1
5791	s3	24	S4V4	c	expert	3323	1737	2590783	2591229	447	295.5	189.9	5	3000	1
5792	s3	24	S4V4	c	expert	3789	1865	2591249	2591617	369	369.8	182.2	6	3500	1
5793	s3	24	S4V4	c	expert	4192	1939	2591652	2591857	206	146.5	176.6	7	4000	1
5794	s3	24	S4V4	c	expert	4409	2045	2591869	2592078	210	107.3	169.4	8	4000	1
5795	s3	24	S4V4	c	expert	4627	2084	2592087	2592480	394	124.5	157.9	9	4500	1
5796	s3	24	S4V4	c	expert	5118	2090	2592578	2592785	208	1472.4	141.9	10	5000	3
5797	s3	24	S4V4	c	expert	5337	2261	2592797	2593038	242	1488.4	214.3	11	5000	3
5798	s3	24	S4V4	c	expert	5928	2406	2593388	2593447	60	1536.4	263	12	5500	3
5799	s3	24	S4V4	c	expert	5995	2356	2593455	2593669	215	1534.7	278.2	13	5500	3
5800	s3	24	S4V4	c	expert	6231	1971	2593691	2594173	483	1524.4	382.7	14	6000	6
5801	s3	24	S4V4	c	expert	6792	1978	2594252	2594571	320	1066	922.2	15	6500	9
5802	s3	24	S4V4	c	expert	7170	1916	2594630	2594874	245	320.3	932.8	16	7000	7
5803	s3	24	S4V4	c	expert	7438	1898	2594898	2595079	182	449.2	1016.7	17	7000	7
5804	s3	24	S4V4	c	expert	7644	2028	2595104	2595646	543	616	1003	18	7500	8
5805	s3	24	S4V4	c	expert	8243	1975	2595703	2595834	132	1183.5	811.1	19	8000	9
5806	s3	24	S4V4	c	expert	8389	2048	2595849	2596069	221	1232	803	20	8000	9
5807	s3	24	S4V4	c	expert	8617	1982	2596077	2596194	118	1230	779.8	21	8500	9
5808	s3	24	S4V4	c	expert	8793	1919	2596253	2596489	237	684.3	581	22	8500	5
5809	s3	24	S4V4	c	expert	9053	1870	2596513	2596698	186	660.8	492.1	23	9000	5
5810	s3	24	S4V4	c	expert	9307	1604	2596767	2596966	200	1264.5	91.7	24	9000	3
5811	s3	24	S4V4	c	expert	9514	1597	2596974	2597194	221	1240	112.2	25	9500	3
5812	s3	24	S4V4	c	expert	9773	1817	2597233	2597615	383	1472.4	88.7	26	9500	3
5813	s3	24	S4V4	c	expert	10216	2206	2597676	2597843	168	1480	322.3	27	10000	6
5814	s3	24	S4V4	c	expert	10452	2561	2597912	2598025	114	497	623	28	10000	7
5815	s3	24	S4V4	c	expert	10598	2618	2598058	2598214	157	350.2	728.1	29	10500	7
5816	s3	24	S4V4	c	expert	10797	2635	2598257	2598470	214	407	997.8	30	10500	7
5817	s3	24	S4V4	c	expert	11030	2534	2598490	2598923	434	489.6	1010.9	31	11000	7
5818	s3	24	S4V4	c	expert	11490	2348	2598950	2599337	388	668.1	990.1	32	11000	8
5819	s3	24	S4V4	c	expert	11893	2339	2599353	2599423	71	609	987.4	33	11500	8
5820	s3	24	S4V4	c	expert	11991	2351	2599451	2600009	559	460.2	989.5	34	11500	7
5821	s3	24	S4V4	c	expert	12568	2398	2600028	2600555	528	389.7	941.9	35	12500	7
5822	s3	24	S4V4	c	expert	13150	2103	2600610	2600836	227	614	575	36	13000	5
5823	s3	24	S4V4	c	expert	13394	1946	2600854	2601136	283	643.4	535.6	37	13000	5
5824	s3	24	S4V4	c	expert	13731	1730	2601191	2601381	191	388.8	169.9	38	13500	1
5825	s3	24	S4V4	c	expert	13937	1722	2601397	2601662	266	332.3	176.8	39	13500	1
5826	s3	24	S4V4	c	expert	14258	1935	2601718	2602037	320	614	507.7	40	14000	5
5827	s3	24	S4V4	c	expert	14595	2073	2602055	2602192	138	658.9	541	41	14500	5
5828	s3	24	S4V4	c	expert	14790	2181	2602250	2602440	191	302.8	944.3	42	14500	7
5829	s3	24	S4V4	c	expert	14999	2462	2602459	2603659	1201	254.3	936.3	43	14500	7
5830	s3	25	S4V5	s	expert	0	4170	2651131	2651403	273	228.2	113.6	1	0	1
5831	s3	25	S4V5	s	expert	299	4154	2651430	2651578	149	103.2	77	2	0	1
5832	s3	25	S4V5	s	expert	467	3392	2651598	2651826	229	52.7	122.1	3	0	1
5833	s3	25	S4V5	s	expert	704	3049	2651835	2651999	165	27.8	139	4	500	1
5834	s3	25	S4V5	s	expert	890	3048	2652021	2652282	262	123	127.5	5	500	1
5835	s3	25	S4V5	s	expert	1160	3436	2652291	2652892	602	151	102.9	6	1000	1
5836	s3	25	S4V5	s	expert	1844	3502	2652975	2653104	130	1455.4	139.1	7	1500	3
5837	s3	25	S4V5	s	expert	2004	3502	2653135	2653228	94	1510.9	59.5	8	2000	3
5838	s3	25	S4V5	s	expert	2124	3523	2653255	2653417	163	1469.3	6.4	9	2000	3
5839	s3	25	S4V5	s	expert	2302	3551	2653433	2653705	273	1458.8	24.6	10	2000	3
5840	s3	25	S4V5	s	expert	2591	3603	2653722	2653876	155	1507.8	29.9	11	2500	3
5841	s3	25	S4V5	s	expert	2779	3729	2653910	2654297	388	1321.4	55.4	12	2500	3
5842	s3	25	S4V5	s	expert	3194	3682	2654325	2654629	305	1508.4	20.9	13	3000	3
5843	s3	25	S4V5	s	expert	3581	4025	2654712	2654971	260	801.7	350.9	14	3500	5
5844	s3	25	S4V5	s	expert	3852	4083	2654983	2655192	210	792	404.9	15	3500	5
5845	s3	25	S4V5	s	expert	4154	4130	2655285	2655472	188	283.7	864.7	16	4000	7
5846	s3	25	S4V5	s	expert	4367	4146	2655498	2655882	385	301.3	727.1	17	4000	7
5847	s3	25	S4V5	s	expert	4773	4228	2655904	2656107	204	215.2	695.5	18	4500	7
5848	s3	25	S4V5	s	expert	4992	4190	2656123	2656227	105	165.2	680.5	19	4500	7
5849	s3	25	S4V5	s	expert	5123	4074	2656254	2656762	509	308.2	700.3	20	5000	7
5850	s3	25	S4V5	s	expert	5650	4064	2656781	2657031	251	356.9	720.9	21	5500	7
5851	s3	25	S4V5	s	expert	5919	4077	2657050	2657417	368	427	724.3	22	5500	7
5852	s3	25	S4V5	s	expert	6322	4103	2657453	2657687	235	137	736.3	23	6000	7
5853	s3	25	S4V5	s	expert	6570	4055	2657701	2658170	470	90.7	732	24	6500	7
5854	s3	25	S4V5	s	expert	7054	4041	2658185	2658450	266	43.5	733.1	25	7000	7
5855	s3	25	S4V5	s	expert	7332	4063	2658463	2658628	166	85.7	760.2	26	7000	7
5856	s3	25	S4V5	s	expert	7512	4146	2658643	2659992	1350	121.2	768.2	27	7500	7
5857	s3	25	S4V5	s	expert	8944	4029	2660075	2660298	224	1133	849.7	28	8500	9
5858	s3	25	S4V5	s	expert	9198	3604	2660329	2660401	73	1225.2	650.9	29	9000	9
5859	s3	25	S4V5	s	expert	9289	3814	2660420	2660683	264	1219	762.3	30	9000	9
5860	s3	25	S4V5	s	expert	9596	3732	2660727	2660942	216	1574.4	670.9	31	9500	9
5861	s3	25	S4V5	s	expert	9870	3933	2661001	2661191	191	914.5	497.7	32	9500	5
5862	s3	25	S4V5	s	expert	10085	3982	2661216	2661390	175	778.9	463.6	33	10000	5
5863	s3	25	S4V5	s	expert	10324	4087	2661455	2661686	232	235.7	631.4	34	10000	7
5864	s3	25	S4V5	s	expert	10571	4140	2661702	2661786	85	246.9	650.5	35	10500	7
5865	s3	25	S4V5	s	expert	10682	4148	2661813	2661946	134	322	642	36	10500	7
5866	s3	25	S4V5	s	expert	10823	4036	2661954	2662329	376	335.8	647.9	37	10500	7
5867	s3	25	S4V5	s	expert	11208	3979	2662339	2662487	149	361.4	681.9	38	11000	7
5868	s3	25	S4V5	s	expert	11364	4075	2662495	2662906	412	373.1	707.4	39	11000	7
5869	s3	25	S4V5	s	expert	11790	4168	2662921	2663101	181	351.8	675.4	40	11500	7
5870	s3	25	S4V5	s	expert	11980	4207	2663111	2663256	146	328.1	660.7	41	11500	7
5871	s3	25	S4V5	s	expert	12180	4112	2663311	2663641	331	783.4	495.6	42	12000	5
5872	s3	25	S4V5	s	expert	12581	4011	2663712	2663871	160	169.4	94.7	43	12500	1
5873	s3	25	S4V5	s	expert	12757	3884	2663888	2664371	484	154	66.7	44	12500	1
5874	s3	25	S4V5	s	expert	13303	3955	2664434	2664718	285	882.3	417.6	45	13000	5
5875	s3	25	S4V5	s	expert	13647	3728	2664778	2665010	233	1404.8	109.4	46	13500	3
5876	s3	25	S4V5	s	expert	13904	3682	2665035	2665318	284	1347.8	46.5	47	13500	3
5877	s3	25	S4V5	s	expert	14212	3692	2665343	2665839	497	1468.7	23.8	48	14000	3
5878	s3	25	S4V5	s	expert	14795	4007	2665926	2666203	278	146	84.3	49	14500	1
5879	s3	26	S3V3	s	expert	0	3543	2706230	2707189	960	786.4	522	1	0	5
5880	s3	26	S3V3	s	expert	1019	1969	2707249	2707695	447	494.3	969.2	2	1000	7
5881	s3	26	S3V3	s	expert	1525	2103	2707755	2708238	484	99.7	541	3	1500	4
5882	s3	26	S3V3	s	expert	2065	2103	2708295	2708457	163	331.1	171	4	2000	1
5883	s3	26	S3V3	s	expert	2243	2063	2708473	2708892	420	296	144	5	2000	1
5884	s3	26	S3V3	s	expert	2723	2180	2708953	2709950	998	756.9	563.1	6	2500	5
5885	s3	26	S3V3	s	expert	3860	2684	2710090	2710873	784	145.6	126.2	7	3500	1
5886	s3	26	S3V3	s	expert	4670	2851	2710900	2711353	454	42.4	137	8	4500	1
5887	s3	26	S3V3	s	expert	5148	2746	2711378	2711620	243	152.4	93	9	5000	1
5888	s3	26	S3V3	s	expert	5480	2574	2711710	2711854	145	1477.4	104.5	10	5000	3
5889	s3	26	S3V3	s	expert	5641	2612	2711871	2711981	111	1474	66	11	5500	3
5890	s3	26	S3V3	s	expert	5767	2483	2711997	2712259	263	1420.8	75	12	5500	3
5891	s3	26	S3V3	s	expert	6042	2388	2712272	2712372	101	1468	88.5	13	6000	3
5892	s3	26	S3V3	s	expert	6162	2414	2712392	2712903	512	1524.1	93.3	14	6000	3
5893	s3	26	S3V3	s	expert	6712	2591	2712942	2713118	177	1511.1	241	15	6500	3
5894	s3	26	S3V3	s	expert	6968	2924	2713198	2713484	287	268	232.1	16	6500	1
5895	s3	26	S3V3	s	expert	7282	2682	2713512	2713718	207	345	137.5	17	7000	1
5896	s3	26	S3V3	s	expert	7569	2777	2713799	2714023	225	251.9	920.7	18	7500	7
5897	s3	26	S3V3	s	expert	7808	2547	2714038	2714277	240	234	881	19	7500	7
5898	s3	26	S3V3	s	expert	8087	2374	2714317	2714549	233	583.5	935.6	20	8000	8
5899	s3	26	S3V3	s	expert	8333	2412	2714563	2714920	358	526.4	926.9	21	8000	7
5900	s3	26	S3V3	s	expert	8734	2606	2714964	2715386	423	234.3	905.1	22	8500	7
5901	s3	26	S3V3	s	expert	9217	2623	2715447	2715662	216	791.9	601	23	9000	8
5902	s3	26	S3V3	s	expert	9445	2555	2715675	2715861	187	767.5	588.4	24	9000	5
5903	s3	26	S3V3	s	expert	9655	2220	2715885	2716014	130	769	537.4	25	9500	5
5904	s3	26	S3V3	s	expert	9839	1968	2716069	2716555	487	129	470.6	26	9500	4
5905	s3	26	S3V3	s	expert	10387	2299	2716617	2716862	246	296	947.3	27	10000	7
5906	s3	26	S3V3	s	expert	10647	2529	2716877	2717107	231	323.3	971.9	28	10500	7
5907	s3	26	S3V3	s	expert	10946	2438	2717176	2717316	141	1258	710.7	29	10500	9
5908	s3	26	S3V3	s	expert	11105	2394	2717335	2717534	200	1259.2	661.7	30	11000	9
5909	s3	26	S3V3	s	expert	11316	2274	2717546	2717762	217	1219.2	682.2	31	11000	9
5910	s3	26	S3V3	s	expert	11543	2272	2717773	2718022	250	1245	701.5	32	11500	9
5911	s3	26	S3V3	s	expert	11817	2430	2718047	2718600	554	1126	750	33	11500	9
5912	s3	26	S3V3	s	expert	12380	2657	2718610	2719055	446	1159.3	740.6	34	12000	9
5913	s3	26	S3V3	s	expert	12881	2590	2719111	2719814	704	704.5	557	35	12500	5
5914	s3	26	S3V3	s	expert	13629	2604	2719859	2720029	171	327	546.1	36	13500	4
5915	s3	26	S3V3	s	expert	13818	2594	2720048	2720111	64	371.2	487	37	13500	4
5916	s3	26	S3V3	s	expert	13923	2454	2720153	2720339	187	766.3	503.8	38	13500	5
5917	s3	26	S3V3	s	expert	14152	2439	2720382	2720589	208	765.6	325.3	39	14000	5
5918	s3	26	S3V3	s	expert	14375	2395	2720605	2720709	105	756.5	274	40	14000	2
5919	s3	26	S3V3	s	expert	14499	2417	2720729	2721019	291	746.5	207.2	41	14000	2
5920	s3	26	S3V3	s	expert	14808	2415	2721038	2721307	270	798.7	205.9	42	14500	2
6998	s5	3	S3V4	c	expert	0	3487	6310830	6310935	106	718.1	458.3	1	0	5
6999	s5	3	S3V4	c	expert	130	3308	6310960	6311086	127	862.7	458.9	2	0	5
7000	s5	3	S3V4	c	expert	278	2710	6311108	6311410	303	773.9	498.7	3	0	5
7001	s5	3	S3V4	c	expert	588	2243	6311418	6311924	507	778.3	492.8	4	500	5
7002	s5	3	S3V4	c	expert	1154	2003	6311984	6312125	142	258.2	86.4	5	1000	1
7003	s5	3	S3V4	c	expert	1330	1968	6312160	6312362	203	110.2	92.2	6	1000	1
7004	s5	3	S3V4	c	expert	3236	2367	6314066	6314525	460	708.7	212.5	7	3000	2
7005	s5	3	S3V4	c	expert	3716	2237	6314546	6314853	308	742.8	125.4	8	3500	2
7006	s5	3	S3V4	c	expert	4075	2257	6314905	6315121	217	107.9	116.5	9	4000	1
7007	s5	3	S3V4	c	expert	4312	2280	6315142	6315306	165	0.2	128	10	4000	1
7008	s5	3	S3V4	c	expert	5878	2576	6316708	6316850	143	922.5	270	11	5500	2
7009	s5	3	S3V4	c	expert	6041	2518	6316871	6317085	215	991.2	298	12	6000	2
7010	s5	3	S3V4	c	expert	6293	2450	6317123	6317339	217	777.1	539	13	6000	5
7011	s5	3	S3V4	c	expert	6555	2489	6317385	6317517	133	607	1025	14	6500	8
7012	s5	3	S3V4	c	expert	6755	2313	6317585	6317724	140	846.6	343.5	15	6500	5
7013	s5	3	S3V4	c	expert	6914	2252	6317744	6317880	137	914.3	319	16	6500	5
7014	s5	3	S3V4	c	expert	7101	2395	6317931	6318159	229	617.6	956.7	17	7000	8
7015	s5	3	S3V4	c	expert	7339	2348	6318169	6318490	322	602.1	930.8	18	7000	8
7016	s5	3	S3V4	c	expert	7679	2376	6318509	6318951	443	699.5	926.7	19	7500	8
7017	s5	3	S3V4	c	expert	8139	2381	6318969	6319174	206	693.2	988.8	20	8000	8
7018	s5	3	S3V4	c	expert	8383	2343	6319213	6319468	256	883.1	992.3	21	8000	8
7019	s5	3	S3V4	c	expert	8721	2187	6319551	6319680	130	425	208.7	22	8500	1
7020	s5	3	S3V4	c	expert	8900	2103	6319730	6320015	286	115.9	100.4	23	8500	1
7021	s5	3	S3V4	c	expert	9818	2288	6320648	6320870	223	120.1	103.4	24	9500	1
7022	s5	3	S3V4	c	expert	10047	2340	6320877	6321451	575	147.4	103.8	25	10000	1
7023	s5	3	S3V4	c	expert	10675	2501	6321505	6321783	279	723.9	430	26	10500	5
7024	s5	3	S3V4	c	expert	10976	2433	6321806	6322006	201	770.1	478.8	27	10500	5
7025	s5	3	S3V4	c	expert	11292	2330	6322122	6322383	262	762.1	518	28	11000	5
7026	s5	3	S3V4	c	expert	11564	2162	6322394	6322949	556	747	476.7	29	11500	5
7027	s5	3	S3V4	c	expert	12139	2135	6322969	6323165	197	742.4	546.9	30	12000	5
7028	s5	3	S3V4	c	expert	12373	2268	6323203	6324418	1216	718.5	385.8	31	12000	5
7029	s5	3	S3V4	c	expert	13600	2429	6324430	6324717	288	739.1	443.5	32	13500	5
7030	s5	4	S3V7	c	expert	0	3181	6369809	6370051	243	767.5	510.3	1	0	5
7031	s5	4	S3V7	c	expert	279	3275	6370088	6370281	194	632.9	411.9	2	0	5
7032	s5	4	S3V7	c	expert	495	2597	6370304	6371114	811	735.5	519.6	3	0	5
7033	s5	4	S3V7	c	expert	1370	2277	6371179	6371376	198	264	132	4	1000	1
7034	s5	4	S3V7	c	expert	1609	2234	6371418	6371560	143	30.9	140.9	5	1500	1
7035	s5	4	S3V7	c	expert	2925	2675	6372734	6372817	84	120	95.8	6	2500	1
7036	s5	4	S3V7	c	expert	3050	2692	6372859	6373017	159	474.2	125.5	7	3000	1
7037	s5	4	S3V7	c	expert	3224	2703	6373033	6373607	575	512.9	139.5	8	3000	1
7038	s5	4	S3V7	c	expert	3850	2616	6373659	6374754	1096	10.8	134.1	9	3500	1
7039	s5	4	S3V7	c	expert	4954	2710	6374763	6375165	403	7.7	132.9	10	4500	1
7040	s5	4	S3V7	c	expert	5414	2828	6375223	6375360	138	715.1	410.8	11	5000	5
7041	s5	4	S3V7	c	expert	5574	2857	6375383	6375546	164	781	481.4	12	5500	5
7042	s5	4	S3V7	c	expert	5754	2776	6375563	6376261	699	780.8	535.1	13	5500	5
7043	s5	4	S3V7	c	expert	6466	2779	6376275	6376412	138	797.9	578	14	6000	5
7044	s5	4	S3V7	c	expert	6648	2846	6376457	6376803	347	497.7	974	15	6500	7
7045	s5	4	S3V7	c	expert	7008	2774	6376817	6376985	169	458.9	992.1	16	7000	7
7046	s5	4	S3V7	c	expert	7210	2704	6377019	6377374	356	251	987.3	17	7000	7
7047	s5	4	S3V7	c	expert	7584	2669	6377393	6377565	173	264.8	948.2	18	7500	7
7048	s5	4	S3V7	c	expert	7774	2712	6377583	6377903	321	225.1	1000	19	7500	7
7049	s5	4	S3V7	c	expert	8111	2759	6377920	6378284	365	291.2	995.5	20	8000	7
7050	s5	4	S3V7	c	expert	8543	2623	6378352	6378519	168	814.6	464	21	8500	5
7051	s5	4	S3V7	c	expert	8726	2603	6378535	6378787	253	783.3	510.2	22	8500	5
7052	s5	4	S3V7	c	expert	9049	2487	6378858	6379056	199	93.3	130.9	23	9000	1
7053	s5	4	S3V7	c	expert	9260	2483	6379069	6379320	252	82	118.7	24	9000	1
7054	s5	4	S3V7	c	expert	9599	2663	6379408	6379684	277	715.6	460.9	25	9500	5
7055	s5	4	S3V7	c	expert	9894	2673	6379703	6379970	268	743.3	426.1	26	9500	5
7056	s5	4	S3V7	c	expert	10182	2675	6379991	6380758	768	767.5	486.7	27	10000	5
7057	s5	4	S3V7	c	expert	11059	2620	6380868	6381084	217	774.6	497	28	11000	5
7058	s5	4	S3V7	c	expert	11292	2625	6381101	6381299	199	778.1	453.1	29	11000	5
7059	s5	4	S3V7	c	expert	11514	2607	6381323	6381594	272	693.2	442.2	30	11500	5
7060	s5	4	S3V7	c	expert	11823	2549	6381632	6381931	300	909.2	428.8	31	11500	5
7061	s5	4	S3V7	c	expert	12133	2598	6381942	6382191	250	886.6	401.2	32	12000	5
7062	s5	4	S3V7	c	expert	12391	2594	6382200	6382475	276	880	379.9	33	12000	5
7063	s5	4	S3V7	c	expert	12679	2582	6382488	6382766	279	868.7	413.6	34	12500	5
7064	s5	4	S3V7	c	expert	12975	2595	6382784	6383003	220	944.7	412.9	35	12500	5
7065	s5	4	S3V7	c	expert	13223	2653	6383032	6383306	275	748.7	468.4	36	13000	5
7066	s5	4	S3V7	c	expert	13505	2647	6383314	6383521	208	755.1	452.1	37	13500	5
7067	s5	4	S3V7	c	expert	13729	2634	6383538	6383964	427	675.5	449.5	38	13500	5
7068	s5	4	S3V7	c	expert	14174	2592	6383983	6384224	242	777	457.9	39	14000	5
7069	s5	4	S3V7	c	expert	14481	2499	6384290	6384547	258	33	127.3	40	14000	1
7070	s5	4	S3V7	c	expert	14755	2453	6384564	6384746	183	108.9	131	41	14500	1
7071	s5	5	S3V1	s	expert	0	3341	6428271	6428292	22	527	454.3	1	0	4
7072	s5	5	S3V1	s	expert	50	2721	6428321	6428870	550	763.4	516.6	2	0	5
7073	s5	5	S3V1	s	expert	619	1995	6428890	6429110	221	748.5	446.2	3	500	5
7074	s5	5	S3V1	s	expert	867	1849	6429138	6429342	205	763.2	562.9	4	500	5
7075	s5	5	S3V1	s	expert	1116	1856	6429387	6429579	193	630.9	1031.3	5	1000	8
7076	s5	5	S3V1	s	expert	1355	1848	6429626	6429746	121	218.9	962.2	6	1000	7
7077	s5	5	S3V1	s	expert	1539	1709	6429810	6430014	205	737.4	510.4	7	1500	5
7078	s5	5	S3V1	s	expert	1763	1655	6430034	6430177	144	752.4	418.3	8	1500	5
7079	s5	5	S3V1	s	expert	1969	1604	6430240	6430423	184	168.1	105.3	9	1500	1
7080	s5	5	S3V1	s	expert	2172	1583	6430443	6430679	237	62.8	99.1	10	2000	1
7081	s5	5	S3V1	s	expert	2418	1598	6430689	6430881	193	80	84.2	11	2000	1
7082	s5	5	S3V1	s	expert	2616	1637	6430887	6431203	317	75	97.5	12	2500	1
7083	s5	5	S3V1	s	expert	3454	1989	6431725	6432006	282	92.5	101.4	13	3000	1
7084	s5	5	S3V1	s	expert	3743	1960	6432014	6432510	497	109.2	93.9	14	3500	1
7085	s5	5	S3V1	s	expert	4297	2027	6432568	6432724	157	868.3	479.3	15	4000	5
7086	s5	5	S3V1	s	expert	4477	1887	6432748	6433288	541	738.5	494.2	16	4000	5
7087	s5	5	S3V1	s	expert	5037	1739	6433308	6433443	136	756.6	429.9	17	5000	5
7088	s5	5	S3V1	s	expert	5214	1647	6433485	6433616	132	756.2	224.7	18	5000	2
7089	s5	5	S3V1	s	expert	5392	1625	6433663	6433761	99	171.2	284	19	5000	1
7090	s5	5	S3V1	s	expert	5536	1636	6433807	6433953	147	728.7	302	20	5500	5
7091	s5	5	S3V1	s	expert	5735	1790	6434006	6434186	181	915.9	947.5	21	5500	8
7092	s5	5	S3V1	s	expert	5957	1741	6434228	6434398	171	1275.2	989	22	5500	9
7093	s5	5	S3V1	s	expert	6147	1746	6434418	6434639	222	1344.6	995.8	23	6000	9
7094	s5	5	S3V1	s	expert	6413	1812	6434684	6435030	347	873.4	1002.7	24	6000	8
7095	s5	5	S3V1	s	expert	6805	1690	6435076	6435250	175	1330.8	974.2	25	6500	9
7096	s5	5	S3V1	s	expert	7049	1571	6435320	6435536	217	1412	218	26	7000	3
7097	s5	5	S3V1	s	expert	7318	1715	6435589	6435964	376	736.2	493.1	27	7000	5
7098	s5	5	S3V1	s	expert	7750	1805	6436021	6436201	181	0	854.1	28	7500	7
7099	s5	5	S3V1	s	expert	8110	1815	6436381	6437447	1067	26.1	856.1	29	8000	7
7100	s5	5	S3V1	s	expert	9198	1823	6437469	6437575	107	117.8	829.1	30	9000	7
7101	s5	5	S3V1	s	expert	9365	1750	6437636	6437751	116	883.3	688.7	31	9000	8
7102	s5	5	S3V1	s	expert	9530	1699	6437801	6437992	192	1365.2	974.9	32	9500	9
7103	s5	5	S3V1	s	expert	9792	1795	6438063	6438201	139	76.3	855.1	33	9500	7
7104	s5	5	S3V1	s	expert	9948	1795	6438219	6438448	230	19	855.7	34	9500	7
7105	s5	5	S3V1	s	expert	10267	1654	6438538	6438976	439	64.8	107.8	35	10000	1
7106	s5	5	S3V1	s	expert	10714	1619	6438985	6439348	364	87.9	105.1	36	10500	1
7107	s5	5	S3V1	s	expert	11359	1809	6439630	6439757	128	103.5	113.5	37	11000	1
7108	s5	5	S3V1	s	expert	11544	1883	6439815	6440041	227	735.4	482.4	38	11500	5
7109	s5	5	S3V1	s	expert	11787	1703	6440058	6441154	1097	742.4	505.1	39	11500	5
7110	s5	5	S3V1	s	expert	12935	1594	6441206	6441350	145	1293.2	963.8	40	12500	9
7111	s5	5	S3V1	s	expert	13096	1616	6441367	6441862	496	1326.9	1006	41	13000	9
7112	s5	5	S3V1	s	expert	13654	1668	6441925	6442081	157	841.8	579.4	42	13500	5
7113	s5	5	S3V1	s	expert	13833	1678	6442104	6442378	275	724.6	529.5	43	13500	5
7114	s5	5	S3V1	s	expert	14174	1640	6442445	6442621	177	956.7	441.7	44	14000	5
7115	s5	5	S3V1	s	expert	14384	1678	6442655	6442858	204	725.9	466.9	45	14000	5
7116	s5	5	S3V1	s	expert	14595	1677	6442866	6443029	164	737	437.2	46	14500	5
7117	s5	6	S4V5	s	expert	0	3149	6491124	6491260	137	625.1	477.7	1	0	5
7118	s5	6	S4V5	s	expert	161	2634	6491285	6491934	650	777	504.3	2	0	5
7119	s5	6	S4V5	s	expert	834	2246	6491958	6492053	96	743.9	471.1	3	500	5
7120	s5	6	S4V5	s	expert	993	2085	6492117	6492286	170	13.1	100.2	4	500	1
7121	s5	6	S4V5	s	expert	1490	2326	6492614	6493409	796	125.8	91.7	5	1000	1
7122	s5	6	S4V5	s	expert	2307	2461	6493431	6493675	245	7.3	112.5	6	2000	1
7123	s5	6	S4V5	s	expert	2577	2535	6493701	6494301	601	140	87.8	7	2500	1
7124	s5	6	S4V5	s	expert	3203	2531	6494327	6494578	252	11.7	104.7	8	3000	1
7125	s5	6	S4V5	s	expert	3475	2549	6494599	6495704	1106	165.9	99.7	9	3000	1
7126	s5	6	S4V5	s	expert	4634	2584	6495758	6496352	595	803	502.8	10	4500	5
7127	s5	6	S4V5	s	expert	5381	2535	6496505	6496645	141	604	470.8	11	5000	5
7128	s5	6	S4V5	s	expert	5561	2503	6496685	6497032	348	552.4	320.3	12	5500	5
7129	s5	6	S4V5	s	expert	5973	2733	6497097	6497403	307	53.7	837.4	13	5500	7
7130	s5	6	S4V5	s	expert	6286	2711	6497410	6498516	1107	69	830.1	14	6000	7
7131	s5	6	S4V5	s	expert	7409	2741	6498533	6499973	1441	73.3	831.4	15	7000	7
7132	s5	6	S4V5	s	expert	8913	2743	6500037	6500263	227	926.7	947.9	16	8500	8
7133	s5	6	S4V5	s	expert	9186	2615	6500310	6500466	157	1288	974.6	17	9000	9
7134	s5	6	S4V5	s	expert	9361	2584	6500485	6500641	157	1333.3	993.9	18	9000	9
7135	s5	6	S4V5	s	expert	9524	2623	6500648	6501167	520	1314	1002	19	9500	9
7136	s5	6	S4V5	s	expert	10055	2671	6501179	6501479	301	1258	994.8	20	10000	9
7137	s5	6	S4V5	s	expert	10483	2774	6501607	6501733	127	140.9	881.5	21	10000	7
7138	s5	6	S4V5	s	expert	10630	2746	6501754	6501944	191	54	843.7	22	10500	7
7139	s5	6	S4V5	s	expert	10843	2710	6501967	6502118	152	183	811.6	23	10500	7
[truncated: 6,107 more rows]
